# Supplementary material for: Direct determination of amorphous number density from the reduced pair distribution function
Source: MethodsX. 2019 Mar 21;6:601–5. doi: 10.1016/j.mex.2019.03.005 (PMC6446046; doi:10.1016/j.mex.2019.03.005)
Supplement: Supplementary file 1 [file mmc1.xlsx]

## Sheet: PDFD
						Qmax (Å-1):	21
						First coordination peak position (Å):	1.64
						rmin (Å):	0.299199
						Value of the most negative local G(r)/(4πr) minimum between rmin and 1st coord. peak (Å-2):	-0.0984166
						Position of the most negative local G(r) minimum between rmin and the min. bond length (Å):	0.61
						Calculated number density (atoms/Å3):	0.0981503	-0.0981503
r [Å]	G(r) [Å-2]	Usable G(r)	G(r)/(4πr) [Å-1]	Usable G(r)/(4πr)	Negative G(r)/(4πr) values between r > rmin & r < 1st coord. Peak	G(r)/(4πr) tangent	G(r) sign reversal & position of the local G(r) minimum	Baseline	Baseline ext.
0.01	-0.36685	#N/A	-2.9193	#N/A				-0.0123339	#N/A
0.02	-0.730282	#N/A	-2.9057	#N/A				-0.0246679	#N/A
0.03	-1.08692	#N/A	-2.88316	#N/A				-0.0370018	#N/A
0.04	-1.43349	#N/A	-2.85184	#N/A				-0.0493357	#N/A
0.05	-1.76683	#N/A	-2.81201	#N/A				-0.0616697	#N/A
0.06	-2.08398	#N/A	-2.76397	#N/A				-0.0740036	#N/A
0.07	-2.38216	#N/A	-2.70809	#N/A				-0.0863375	#N/A
0.08	-2.65887	#N/A	-2.64483	#N/A				-0.0986715	#N/A
0.09	-2.91187	#N/A	-2.57466	#N/A				-0.111005	#N/A
0.1	-3.13924	#N/A	-2.49813	#N/A				-0.123339	#N/A
0.11	-3.33938	#N/A	-2.41581	#N/A				-0.135673	#N/A
0.12	-3.51105	#N/A	-2.32834	#N/A				-0.148007	#N/A
0.13	-3.65338	#N/A	-2.23636	#N/A				-0.160341	#N/A
0.14	-3.76584	#N/A	-2.14054	#N/A				-0.172675	#N/A
0.15	-3.84831	#N/A	-2.04159	#N/A				-0.185009	#N/A
0.16	-3.90101	#N/A	-1.9402	#N/A				-0.197343	#N/A
0.17	-3.92454	#N/A	-1.83709	#N/A				-0.209677	#N/A
0.18	-3.91982	#N/A	-1.73294	#N/A				-0.222011	#N/A
0.19	-3.88812	#N/A	-1.62846	#N/A				-0.234345	#N/A
0.2	-3.83101	#N/A	-1.52431	#N/A				-0.246679	#N/A
0.21	-3.75029	#N/A	-1.42114	#N/A				-0.259013	#N/A
0.22	-3.64806	#N/A	-1.31956	#N/A				-0.271347	#N/A
0.23	-3.52658	#N/A	-1.22016	#N/A				-0.28368	#N/A
0.24	-3.38828	#N/A	-1.12346	#N/A				-0.296014	#N/A
0.25	-3.2357	#N/A	-1.02996	#N/A				-0.308348	#N/A
0.26	-3.0715	#N/A	-0.940087	#N/A				-0.320682	#N/A
0.27	-2.89834	#N/A	-0.854232	#N/A				-0.333016	#N/A
0.28	-2.71888	#N/A	-0.77272	#N/A				-0.34535	#N/A
0.29	-2.53574	#N/A	-0.69582	#N/A				-0.357684	#N/A
0.3	-2.35145	-2.35145	-0.623741	-0.623741	-0.623741			-0.370018	#N/A
0.31	-2.16842	-2.16842	-0.556636	-0.556636	-0.556636	6.71053		-0.382352	#N/A
0.32	-1.9889	-1.9889	-0.494598	-0.494598	-0.494598	6.20386		-0.394686	#N/A
0.33	-1.81495	-1.81495	-0.437663	-0.437663	-0.437663	5.69345		-0.40702	#N/A
0.34	-1.64842	-1.64842	-0.385815	-0.385815	-0.385815	5.18479		-0.419354	#N/A
0.35	-1.49094	-1.49094	-0.338987	-0.338987	-0.338987	4.68284		-0.431688	#N/A
0.36	-1.34388	-1.34388	-0.297062	-0.297062	-0.297062	4.19248		-0.444022	#N/A
0.37	-1.20834	-1.20834	-0.259883	-0.259883	-0.259883	3.7179		-0.456356	#N/A
0.38	-1.08518	-1.08518	-0.227252	-0.227252	-0.227252	3.26309		-0.468689	#N/A
0.39	-0.974978	-0.974978	-0.198939	-0.198939	-0.198939	2.8313		-0.481023	#N/A
0.4	-0.878059	-0.878059	-0.174684	-0.174684	-0.174684	2.42547		-0.493357	#N/A
0.41	-0.7945	-0.7945	-0.154206	-0.154206	-0.154206	2.04787		-0.505691	#N/A
0.42	-0.724141	-0.724141	-0.137203	-0.137203	-0.137203	1.70026		-0.518025	#N/A
0.43	-0.666604	-0.666604	-0.123364	-0.123364	-0.123364	1.38387		-0.530359	#N/A
0.44	-0.621318	-0.621318	-0.11237	-0.11237	-0.11237	1.09941		-0.542693	#N/A
0.45	-0.587538	-0.587538	-0.1039	-0.1039	-0.1039	0.847066		-0.555027	#N/A
0.46	-0.564377	-0.564377	-0.0976341	-0.0976341	-0.0976341	0.626553		-0.567361	#N/A
0.47	-0.550826	-0.550826	-0.0932625	-0.0932625	-0.0932625	0.437157		-0.579695	#N/A
0.48	-0.545792	-0.545792	-0.0904849	-0.0904849	-0.0904849	0.27776		-0.592029	#N/A
0.49	-0.548117	-0.548117	-0.0890159	-0.0890159	-0.0890159	0.146903		-0.604363	#N/A
0.5	-0.556612	-0.556612	-0.0885876	-0.0885876	-0.0885876	0.0428248		-0.616697	#N/A
0.51	-0.570082	-0.570082	-0.0889523	-0.0889523	-0.0889523	-0.036466	-0.0885876	-0.629031	#N/A
0.52	-0.587347	-0.587347	-0.0898838	-0.0898838	-0.0898838	-0.0931566		-0.641365	#N/A
0.53	-0.607272	-0.607272	-0.0911795	-0.0911795	-0.0911795	-0.129568		-0.653698	#N/A
0.54	-0.628779	-0.628779	-0.0926604	-0.0926604	-0.0926604	-0.14809		-0.666032	#N/A
0.55	-0.650869	-0.650869	-0.0941719	-0.0941719	-0.0941719	-0.151147		-0.678366	#N/A
0.56	-0.672636	-0.672636	-0.0955834	-0.0955834	-0.0955834	-0.141151		-0.6907	#N/A
0.57	-0.693275	-0.693275	-0.0967878	-0.0967878	-0.0967878	-0.120443		-0.703034	#N/A
0.58	-0.71209	-0.71209	-0.0977005	-0.0977005	-0.0977005	-0.0912683		-0.715368	#N/A
0.59	-0.728501	-0.728501	-0.098258	-0.098258	-0.098258	-0.0557527		-0.727702	#N/A
0.6	-0.742044	-0.742044	-0.0984166	-0.0984166	-0.0984166	-0.0158575		-0.740036	#N/A
0.61	-0.75237	-0.75237	-0.0981503	-0.0981503	-0.0981503	0.0266297	-0.0984166	-0.75237	#N/A
0.62	-0.759242	-0.759242	-0.0974493	-0.0974493	-0.0974493	0.0701005		#N/A	-0.764704
0.63	-0.76253	-0.76253	-0.0963178	-0.0963178	-0.0963178	0.113153		#N/A	-0.777038
0.64	-0.762202	-0.762202	-0.094772	-0.094772	-0.094772	0.154575		#N/A	-0.789372
0.65	-0.758318	-0.758318	-0.0928386	-0.0928386	-0.0928386	0.193348		#N/A	-0.801706
0.66	-0.751021	-0.751021	-0.0905521	-0.0905521	-0.0905521	0.228646		#N/A	-0.81404
0.67	-0.740525	-0.740525	-0.0879539	-0.0879539	-0.0879539	0.259819		#N/A	-0.826373
0.68	-0.727106	-0.727106	-0.0850901	-0.0850901	-0.0850901	0.286378		#N/A	-0.838707
0.69	-0.711094	-0.711094	-0.0820102	-0.0820102	-0.0820102	0.307987		#N/A	-0.851041
0.7	-0.692861	-0.692861	-0.0787659	-0.0787659	-0.0787659	0.324439		#N/A	-0.863375
0.71	-0.672813	-0.672813	-0.0754095	-0.0754095	-0.0754095	0.335639		#N/A	-0.875709
0.72	-0.651381	-0.651381	-0.0719935	-0.0719935	-0.0719935	0.341601		#N/A	-0.888043
0.73	-0.629018	-0.629018	-0.0685694	-0.0685694	-0.0685694	0.342409		#N/A	-0.900377
0.74	-0.606182	-0.606182	-0.0651871	-0.0651871	-0.0651871	0.338228		#N/A	-0.912711
0.75	-0.583341	-0.583341	-0.0618944	-0.0618944	-0.0618944	0.329267		#N/A	-0.925045
0.76	-0.56096	-0.56096	-0.0587365	-0.0587365	-0.0587365	0.315789		#N/A	-0.937379
0.77	-0.539498	-0.539498	-0.0557557	-0.0557557	-0.0557557	0.298087		#N/A	-0.949713
0.78	-0.519403	-0.519403	-0.0529907	-0.0529907	-0.0529907	0.276493		#N/A	-0.962047
0.79	-0.501109	-0.501109	-0.0504772	-0.0504772	-0.0504772	0.251355		#N/A	-0.974381
0.8	-0.485028	-0.485028	-0.0482467	-0.0482467	-0.0482467	0.223051		#N/A	-0.986715
0.81	-0.47155	-0.47155	-0.0463269	-0.0463269	-0.0463269	0.19198		#N/A	-0.999049
0.82	-0.461032	-0.461032	-0.0447412	-0.0447412	-0.0447412	0.158566		#N/A	-1.01138
0.83	-0.453799	-0.453799	-0.0435087	-0.0435087	-0.0435087	0.123253		#N/A	-1.02372
0.84	-0.450135	-0.450135	-0.0426436	-0.0426436	-0.0426436	0.0865127		#N/A	-1.03605
0.85	-0.450277	-0.450277	-0.0421552	-0.0421552	-0.0421552	0.0488395		#N/A	-1.04838
0.86	-0.454412	-0.454412	-0.0420476	-0.0420476	-0.0420476	0.0107547		#N/A	-1.06072
0.87	-0.462669	-0.462669	-0.0423196	-0.0423196	-0.0423196	-0.0271967	-0.0420476	#N/A	-1.07305
0.88	-0.475114	-0.475114	-0.0429641	-0.0429641	-0.0429641	-0.064452		#N/A	-1.08539
0.89	-0.491746	-0.491746	-0.0439684	-0.0439684	-0.0439684	-0.100431		#N/A	-1.09772
0.9	-0.512488	-0.512488	-0.0453139	-0.0453139	-0.0453139	-0.134546		#N/A	-1.11005
0.91	-0.537189	-0.537189	-0.046976	-0.046976	-0.046976	-0.16621		#N/A	-1.12239
0.92	-0.565619	-0.565619	-0.0489245	-0.0489245	-0.0489245	-0.194848		#N/A	-1.13472
0.93	-0.597467	-0.597467	-0.0511235	-0.0511235	-0.0511235	-0.219907		#N/A	-1.14706
0.94	-0.632344	-0.632344	-0.0535323	-0.0535323	-0.0535323	-0.240878		#N/A	-1.15939
0.95	-0.669788	-0.669788	-0.0561053	-0.0561053	-0.0561053	-0.257301		#N/A	-1.17172
0.96	-0.709264	-0.709264	-0.0587932	-0.0587932	-0.0587932	-0.268787		#N/A	-1.18406
0.97	-0.750177	-0.750177	-0.0615435	-0.0615435	-0.0615435	-0.275034		#N/A	-1.19639
0.98	-0.791881	-0.791881	-0.0643019	-0.0643019	-0.0643019	-0.275838		#N/A	-1.20873
0.99	-0.833689	-0.833689	-0.067013	-0.067013	-0.067013	-0.271111		#N/A	-1.22106
1	-0.874895	-0.874895	-0.0696219	-0.0696219	-0.0696219	-0.260888		#N/A	-1.23339
1.01	-0.914782	-0.914782	-0.0720753	-0.0720753	-0.0720753	-0.245339		#N/A	-1.24573
1.02	-0.952649	-0.952649	-0.074323	-0.074323	-0.074323	-0.224768		#N/A	-1.25806
1.03	-0.987827	-0.987827	-0.0763192	-0.0763192	-0.0763192	-0.199624		#N/A	-1.2704
1.04	-1.0197	-1.0197	-0.0780241	-0.0780241	-0.0780241	-0.17049		#N/A	-1.28273
1.05	-1.04772	-1.04772	-0.0794048	-0.0794048	-0.0794048	-0.138065		#N/A	-1.29506
1.06	-1.07145	-1.07145	-0.0804368	-0.0804368	-0.0804368	-0.103201		#N/A	-1.3074
1.07	-1.09054	-1.09054	-0.0811047	-0.0811047	-0.0811047	-0.0667932		#N/A	-1.31973
1.08	-1.10478	-1.10478	-0.0814035	-0.0814035	-0.0814035	-0.029879		#N/A	-1.33206
1.09	-1.11412	-1.11412	-0.0813382	-0.0813382	-0.0813382	0.00653019	-0.0814035	#N/A	-1.3444
1.1	-1.11863	-1.11863	-0.0809251	-0.0809251	-0.0809251	0.0413098		#N/A	-1.35673
1.11	-1.11855	-1.11855	-0.0801908	-0.0801908	-0.0801908	0.0734288		#N/A	-1.36907
1.12	-1.1143	-1.1143	-0.0791725	-0.0791725	-0.0791725	0.101831		#N/A	-1.3814
1.13	-1.10642	-1.10642	-0.0779166	-0.0779166	-0.0779166	0.125585		#N/A	-1.39373
1.14	-1.0956	-1.0956	-0.0764783	-0.0764783	-0.0764783	0.143828		#N/A	-1.40607
1.15	-1.08269	-1.08269	-0.0749197	-0.0749197	-0.0749197	0.155865		#N/A	-1.4184
1.16	-1.06861	-1.06861	-0.073308	-0.073308	-0.073308	0.16117		#N/A	-1.43074
1.17	-1.05439	-1.05439	-0.071714	-0.071714	-0.071714	0.159401		#N/A	-1.44307
1.18	-1.04109	-1.04109	-0.0702096	-0.0702096	-0.0702096	0.150441		#N/A	-1.4554
1.19	-1.02981	-1.02981	-0.0688655	-0.0688655	-0.0688655	0.134404		#N/A	-1.46774
1.2	-1.02163	-1.02163	-0.0677488	-0.0677488	-0.0677488	0.111673		#N/A	-1.48007
1.21	-1.01755	-1.01755	-0.0669207	-0.0669207	-0.0669207	0.0828103		#N/A	-1.49241
1.22	-1.0185	-1.0185	-0.0664339	-0.0664339	-0.0664339	0.0486825		#N/A	-1.50474
1.23	-1.02524	-1.02524	-0.0663304	-0.0663304	-0.0663304	0.0103472		#N/A	-1.51707
1.24	-1.0384	-1.0384	-0.0666396	-0.0666396	-0.0666396	-0.0309176	-0.0663304	#N/A	-1.52941
1.25	-1.05835	-1.05835	-0.0673765	-0.0673765	-0.0673765	-0.073694		#N/A	-1.54174
1.26	-1.08524	-1.08524	-0.0685403	-0.0685403	-0.0685403	-0.11638		#N/A	-1.55408
1.27	-1.11896	-1.11896	-0.0701135	-0.0701135	-0.0701135	-0.157313		#N/A	-1.56641
1.28	-1.1591	-1.1591	-0.0720612	-0.0720612	-0.0720612	-0.194774		#N/A	-1.57874
1.29	-1.20496	-1.20496	-0.0743316	-0.0743316	-0.0743316	-0.22704		#N/A	-1.59108
1.3	-1.25554	-1.25554	-0.076856	-0.076856	-0.076856	-0.252439		#N/A	-1.60341
1.31	-1.30955	-1.30955	-0.0795503	-0.0795503	-0.0795503	-0.269433		#N/A	-1.61575
1.32	-1.36543	-1.36543	-0.0823166	-0.0823166	-0.0823166	-0.276625		#N/A	-1.62808
1.33	-1.42138	-1.42138	-0.085045	-0.085045	-0.085045	-0.272848		#N/A	-1.64041
1.34	-1.47537	-1.47537	-0.0876168	-0.0876168	-0.0876168	-0.257171		#N/A	-1.65275
1.35	-1.52523	-1.52523	-0.0899069	-0.0899069	-0.0899069	-0.229011		#N/A	-1.66508
1.36	-1.56868	-1.56868	-0.0917877	-0.0917877	-0.0917877	-0.188084		#N/A	-1.67741
1.37	-1.60336	-1.60336	-0.0931323	-0.0931323	-0.0931323	-0.13446		#N/A	-1.68975
1.38	-1.62696	-1.62696	-0.0938187	-0.0938187	-0.0938187	-0.0686364		#N/A	-1.70208
1.39	-1.63726	-1.63726	-0.0937329	-0.0937329	-0.0937329	0.00857377	-0.0938187	#N/A	-1.71442
1.4	-1.63216	-1.63216	-0.0927735	-0.0927735	-0.0927735	0.095941		#N/A	-1.72675
1.41	-1.60982	-1.60982	-0.0908547	-0.0908547	-0.0908547	0.191879		#N/A	-1.73908
1.42	-1.56868	-1.56868	-0.0879096	-0.0879096	-0.0879096	0.29451		#N/A	-1.75142
1.43	-1.50755	-1.50755	-0.0838932	-0.0838932	-0.0838932	0.401638		#N/A	-1.76375
1.44	-1.42566	-1.42566	-0.0787848	-0.0787848	-0.0787848	0.510845		#N/A	-1.77609
1.45	-1.32267	-1.32267	-0.0725895	-0.0725895	-0.0725895	0.619532		#N/A	-1.78842
1.46	-1.19878	-1.19878	-0.0653394	-0.0653394	-0.0653394	0.725005		#N/A	-1.80075
1.47	-1.05468	-1.05468	-0.0570944	-0.0570944	-0.0570944	0.824503		#N/A	-1.81309
1.48	-0.891618	-0.891618	-0.047941	-0.047941	-0.047941	0.915338		#N/A	-1.82542
1.49	-0.711356	-0.711356	-0.0379919	-0.0379919	-0.0379919	0.994915		#N/A	-1.83776
1.5	-0.516167	-0.516167	-0.0273835	-0.0273835	-0.0273835	1.06084		#N/A	-1.85009
1.51	-0.308797	-0.308797	-0.0162737	-0.0162737	-0.0162737	1.11098		#N/A	-1.86242
1.52	-0.0924172	-0.0924172	-0.00483837	-0.00483837	-0.00483837	1.14353		#N/A	-1.87476
1.53	0.129447	#N/A	0.00673271	#N/A				#N/A	-1.88709
1.54	0.352986	#N/A	0.0182401	#N/A				#N/A	-1.89943
1.55	0.574199	#N/A	0.0294796	#N/A				#N/A	-1.91176
1.56	0.78899	#N/A	0.0402473	#N/A				#N/A	-1.92409
1.57	0.993269	#N/A	0.0503451	#N/A				#N/A	-1.93643
1.58	1.18306	#N/A	0.0595855	#N/A				#N/A	-1.94876
1.59	1.35462	#N/A	0.0677969	#N/A				#N/A	-1.9611
1.6	1.50451	#N/A	0.0748282	#N/A				#N/A	-1.97343
1.61	1.62974	#N/A	0.0805531	#N/A				#N/A	-1.98576
1.62	1.72782	#N/A	0.0848739	#N/A				#N/A	-1.9981
1.63	1.79687	#N/A	0.0877242	#N/A				#N/A	-2.01043
1.64	1.83565	#N/A	0.0890712	#N/A				#N/A	-2.02276
1.65	1.84364	#N/A	0.0889167	#N/A				#N/A	-2.0351
1.66	1.82105	#N/A	0.087298	#N/A				#N/A	-2.04743
1.67	1.76882	#N/A	0.0842865	#N/A				#N/A	-2.05977
1.68	1.68864	#N/A	0.0799866	#N/A				#N/A	-2.0721
1.69	1.58287	#N/A	0.0745331	#N/A				#N/A	-2.08443
1.7	1.45454	#N/A	0.0680876	#N/A				#N/A	-2.09677
1.71	1.30724	#N/A	0.0608342	#N/A				#N/A	-2.1091
1.72	1.14502	#N/A	0.0529753	#N/A				#N/A	-2.12144
1.73	0.972325	#N/A	0.0447255	#N/A				#N/A	-2.13377
1.74	0.793849	#N/A	0.036306	#N/A				#N/A	-2.1461
1.75	0.614409	#N/A	0.0279389	#N/A				#N/A	-2.15844
1.76	0.438815	#N/A	0.0198408	#N/A				#N/A	-2.17077
1.77	0.271736	#N/A	0.012217	#N/A				#N/A	-2.18311
1.78	0.117565	#N/A	0.00525593	#N/A				#N/A	-2.19544
1.79	-0.0197041	#N/A	-0.000875977	#N/A				#N/A	-2.20777
1.8	-0.136597	#N/A	-0.00603891	#N/A				#N/A	-2.22011
1.81	-0.230257	#N/A	-0.0101234	#N/A				#N/A	-2.23244
1.82	-0.298534	#N/A	-0.013053	#N/A				#N/A	-2.24478
1.83	-0.340043	#N/A	-0.0147868	#N/A				#N/A	-2.25711
1.84	-0.354216	#N/A	-0.0153194	#N/A				#N/A	-2.26944
1.85	-0.341312	#N/A	-0.0146815	#N/A				#N/A	-2.28178
1.86	-0.302415	#N/A	-0.0129384	#N/A				#N/A	-2.29411
1.87	-0.239403	#N/A	-0.0101878	#N/A				#N/A	-2.30645
1.88	-0.154895	#N/A	-0.00655645	#N/A				#N/A	-2.31878
1.89	-0.0521653	#N/A	-0.00219639	#N/A				#N/A	-2.33111
1.9	0.0649445	#N/A	0.00272006	#N/A				#N/A	-2.34345
1.91	0.192149	#N/A	0.0080056	#N/A				#N/A	-2.35578
1.92	0.324845	#N/A	0.0134637	#N/A				#N/A	-2.36812
1.93	0.458255	#N/A	0.0188947	#N/A				#N/A	-2.38045
1.94	0.587573	#N/A	0.0241018	#N/A				#N/A	-2.39278
1.95	0.708109	#N/A	0.0288972	#N/A				#N/A	-2.40512
1.96	0.815441	#N/A	0.0331075	#N/A				#N/A	-2.41745
1.97	0.905541	#N/A	0.036579	#N/A				#N/A	-2.42978
1.98	0.974912	#N/A	0.0391823	#N/A				#N/A	-2.44212
1.99	1.02069	#N/A	0.0408158	#N/A				#N/A	-2.45445
2	1.04072	#N/A	0.0414088	#N/A				#N/A	-2.46679
2.01	1.03364	#N/A	0.0409228	#N/A				#N/A	-2.47912
2.02	0.99894	#N/A	0.039353	#N/A				#N/A	-2.49145
2.03	0.936914	#N/A	0.0367277	#N/A				#N/A	-2.50379
2.04	0.848708	#N/A	0.0331069	#N/A				#N/A	-2.51612
2.05	0.736252	#N/A	0.02858	#N/A				#N/A	-2.52846
2.06	0.602205	#N/A	0.0232631	#N/A				#N/A	-2.54079
2.07	0.449861	#N/A	0.0172941	#N/A				#N/A	-2.55312
2.08	0.283047	#N/A	0.0108289	#N/A				#N/A	-2.56546
2.09	0.105993	#N/A	0.00403572	#N/A				#N/A	-2.57779
2.1	-0.0768039	#N/A	-0.00291041	#N/A				#N/A	-2.59013
2.11	-0.260727	#N/A	-0.00983316	#N/A				#N/A	-2.60246
2.12	-0.441188	#N/A	-0.0165607	#N/A				#N/A	-2.61479
2.13	-0.613779	#N/A	-0.022931	#N/A				#N/A	-2.62713
2.14	-0.774411	#N/A	-0.028797	#N/A				#N/A	-2.63946
2.15	-0.919444	#N/A	-0.0340312	#N/A				#N/A	-2.6518
2.16	-1.04581	#N/A	-0.038529	#N/A				#N/A	-2.66413
2.17	-1.15109	#N/A	-0.0422123	#N/A				#N/A	-2.67646
2.18	-1.23361	#N/A	-0.0450309	#N/A				#N/A	-2.6888
2.19	-1.29247	#N/A	-0.0469641	#N/A				#N/A	-2.70113
2.2	-1.32758	#N/A	-0.0480205	#N/A				#N/A	-2.71347
2.21	-1.33963	#N/A	-0.0482373	#N/A				#N/A	-2.7258
2.22	-1.33009	#N/A	-0.047678	#N/A				#N/A	-2.73813
2.23	-1.30112	#N/A	-0.0464302	#N/A				#N/A	-2.75047
2.24	-1.25548	#N/A	-0.0446019	#N/A				#N/A	-2.7628
2.25	-1.19649	#N/A	-0.0423171	#N/A				#N/A	-2.77513
2.26	-1.1278	#N/A	-0.0397112	#N/A				#N/A	-2.78747
2.27	-1.05335	#N/A	-0.0369265	#N/A				#N/A	-2.7998
2.28	-0.977192	#N/A	-0.0341063	#N/A				#N/A	-2.81214
2.29	-0.903321	#N/A	-0.0313904	#N/A				#N/A	-2.82447
2.3	-0.835568	#N/A	-0.0289097	#N/A				#N/A	-2.8368
2.31	-0.777437	#N/A	-0.026782	#N/A				#N/A	-2.84914
2.32	-0.731993	#N/A	-0.0251078	#N/A				#N/A	-2.86147
2.33	-0.701745	#N/A	-0.023967	#N/A				#N/A	-2.87381
2.34	-0.688559	#N/A	-0.0234161	#N/A				#N/A	-2.88614
2.35	-0.693596	#N/A	-0.0234871	#N/A				#N/A	-2.89847
2.36	-0.717268	#N/A	-0.0241857	#N/A				#N/A	-2.91081
2.37	-0.759228	#N/A	-0.0254926	#N/A				#N/A	-2.92314
2.38	-0.818384	#N/A	-0.0273634	#N/A				#N/A	-2.93548
2.39	-0.892943	#N/A	-0.0297314	#N/A				#N/A	-2.94781
2.4	-0.980477	#N/A	-0.03251	#N/A				#N/A	-2.96014
2.41	-1.07802	#N/A	-0.0355958	#N/A				#N/A	-2.97248
2.42	-1.18216	#N/A	-0.0388733	#N/A				#N/A	-2.98481
2.43	-1.2892	#N/A	-0.0422186	#N/A				#N/A	-2.99715
2.44	-1.39526	#N/A	-0.0455047	#N/A				#N/A	-3.00948
2.45	-1.49645	#N/A	-0.0486056	#N/A				#N/A	-3.02181
2.46	-1.58899	#N/A	-0.0514017	#N/A				#N/A	-3.03415
2.47	-1.66938	#N/A	-0.0537835	#N/A				#N/A	-3.04648
2.48	-1.7345	#N/A	-0.0556563	#N/A				#N/A	-3.05882
2.49	-1.78176	#N/A	-0.056943	#N/A				#N/A	-3.07115
2.5	-1.80916	#N/A	-0.0575875	#N/A				#N/A	-3.08348
2.51	-1.81542	#N/A	-0.0575563	#N/A				#N/A	-3.09582
2.52	-1.79996	#N/A	-0.0568399	#N/A				#N/A	-3.10815
2.53	-1.76301	#N/A	-0.0554529	#N/A				#N/A	-3.12048
2.54	-1.70553	#N/A	-0.0534337	#N/A				#N/A	-3.13282
2.55	-1.62922	#N/A	-0.0508427	#N/A				#N/A	-3.14515
2.56	-1.53644	#N/A	-0.0477603	#N/A				#N/A	-3.15749
2.57	-1.43018	#N/A	-0.044284	#N/A				#N/A	-3.16982
2.58	-1.31386	#N/A	-0.0405246	#N/A				#N/A	-3.18215
2.59	-1.19129	#N/A	-0.0366023	#N/A				#N/A	-3.19449
2.6	-1.06651	#N/A	-0.0326424	#N/A				#N/A	-3.20682
2.61	-0.943621	#N/A	-0.0287705	#N/A				#N/A	-3.21916
2.62	-0.826661	#N/A	-0.0251082	#N/A				#N/A	-3.23149
2.63	-0.719453	#N/A	-0.0217689	#N/A				#N/A	-3.24382
2.64	-0.625462	#N/A	-0.0188533	#N/A				#N/A	-3.25616
2.65	-0.547668	#N/A	-0.016446	#N/A				#N/A	-3.26849
2.66	-0.488459	#N/A	-0.0146129	#N/A				#N/A	-3.28083
2.67	-0.44954	#N/A	-0.0133982	#N/A				#N/A	-3.29316
2.68	-0.431868	#N/A	-0.0128235	#N/A				#N/A	-3.30549
2.69	-0.435616	#N/A	-0.0128867	#N/A				#N/A	-3.31783
2.7	-0.460162	#N/A	-0.0135624	#N/A				#N/A	-3.33016
2.71	-0.504108	#N/A	-0.0148028	#N/A				#N/A	-3.3425
2.72	-0.565326	#N/A	-0.0165394	#N/A				#N/A	-3.35483
2.73	-0.641035	#N/A	-0.0186857	#N/A				#N/A	-3.36716
2.74	-0.727891	#N/A	-0.02114	#N/A				#N/A	-3.3795
2.75	-0.822107	#N/A	-0.0237895	#N/A				#N/A	-3.39183
2.76	-0.919589	#N/A	-0.026514	#N/A				#N/A	-3.40417
2.77	-1.01607	#N/A	-0.02919	#N/A				#N/A	-3.4165
2.78	-1.10727	#N/A	-0.0316955	#N/A				#N/A	-3.42883
2.79	-1.18903	#N/A	-0.033914	#N/A				#N/A	-3.44117
2.8	-1.25748	#N/A	-0.0357383	#N/A				#N/A	-3.4535
2.81	-1.30916	#N/A	-0.0370745	#N/A				#N/A	-3.46584
2.82	-1.34111	#N/A	-0.0378448	#N/A				#N/A	-3.47817
2.83	-1.35104	#N/A	-0.0379903	#N/A				#N/A	-3.4905
2.84	-1.33735	#N/A	-0.0374728	#N/A				#N/A	-3.50284
2.85	-1.29917	#N/A	-0.0362754	#N/A				#N/A	-3.51517
2.86	-1.23646	#N/A	-0.0344036	#N/A				#N/A	-3.5275
2.87	-1.14992	#N/A	-0.0318841	#N/A				#N/A	-3.53984
2.88	-1.04101	#N/A	-0.0287641	#N/A				#N/A	-3.55217
2.89	-0.911873	#N/A	-0.0251088	#N/A				#N/A	-3.56451
2.9	-0.765272	#N/A	-0.0209994	#N/A				#N/A	-3.57684
2.91	-0.604461	#N/A	-0.0165297	#N/A				#N/A	-3.58917
2.92	-0.433082	#N/A	-0.0118026	#N/A				#N/A	-3.60151
2.93	-0.255033	#N/A	-0.00692658	#N/A				#N/A	-3.61384
2.94	-0.0743223	#N/A	-0.00201169	#N/A				#N/A	-3.62618
2.95	0.105067	#N/A	0.00283422	#N/A				#N/A	-3.63851
2.96	0.279317	#N/A	0.00750923	#N/A				#N/A	-3.65084
2.97	0.444906	#N/A	0.0119207	#N/A				#N/A	-3.66318
2.98	0.598723	#N/A	0.0159882	#N/A				#N/A	-3.67551
2.99	0.738169	#N/A	0.019646	#N/A				#N/A	-3.68785
3	0.861236	#N/A	0.022845	#N/A				#N/A	-3.70018
3.01	0.966561	#N/A	0.0255536	#N/A				#N/A	-3.71251
3.02	1.05346	#N/A	0.0277587	#N/A				#N/A	-3.72485
3.03	1.12191	#N/A	0.0294649	#N/A				#N/A	-3.73718
3.04	1.17258	#N/A	0.0306943	#N/A				#N/A	-3.74952
3.05	1.20671	#N/A	0.0314842	#N/A				#N/A	-3.76185
3.06	1.22611	#N/A	0.0318859	#N/A				#N/A	-3.77418
3.07	1.23303	#N/A	0.0319613	#N/A				#N/A	-3.78652
3.08	1.23006	#N/A	0.0317808	#N/A				#N/A	-3.79885
3.09	1.22002	#N/A	0.0314194	#N/A				#N/A	-3.81119
3.1	1.20584	#N/A	0.030954	#N/A				#N/A	-3.82352
3.11	1.19042	#N/A	0.0304599	#N/A				#N/A	-3.83585
3.12	1.17651	#N/A	0.0300075	#N/A				#N/A	-3.84819
3.13	1.16661	#N/A	0.02966	#N/A				#N/A	-3.86052
3.14	1.16284	#N/A	0.0294701	#N/A				#N/A	-3.87285
3.15	1.16688	#N/A	0.0294786	#N/A				#N/A	-3.88519
3.16	1.17988	#N/A	0.0297127	#N/A				#N/A	-3.89752
3.17	1.20243	#N/A	0.0301849	#N/A				#N/A	-3.90986
3.18	1.23451	#N/A	0.0308928	#N/A				#N/A	-3.92219
3.19	1.27554	#N/A	0.0318196	#N/A				#N/A	-3.93452
3.2	1.32438	#N/A	0.0329347	#N/A				#N/A	-3.94686
3.21	1.37937	#N/A	0.0341952	#N/A				#N/A	-3.95919
3.22	1.43841	#N/A	0.0355482	#N/A				#N/A	-3.97153
3.23	1.49907	#N/A	0.0369326	#N/A				#N/A	-3.98386
3.24	1.55866	#N/A	0.0382821	#N/A				#N/A	-3.99619
3.25	1.61436	#N/A	0.0395281	#N/A				#N/A	-4.00853
3.26	1.66333	#N/A	0.0406024	#N/A				#N/A	-4.02086
3.27	1.70286	#N/A	0.0414402	#N/A				#N/A	-4.0332
3.28	1.73044	#N/A	0.041983	#N/A				#N/A	-4.04553
3.29	1.7439	#N/A	0.0421809	#N/A				#N/A	-4.05786
3.3	1.74149	#N/A	0.041995	#N/A				#N/A	-4.0702
3.31	1.72196	#N/A	0.0413986	#N/A				#N/A	-4.08253
3.32	1.68462	#N/A	0.0403789	#N/A				#N/A	-4.09487
3.33	1.62938	#N/A	0.0389376	#N/A				#N/A	-4.1072
3.34	1.55675	#N/A	0.0370905	#N/A				#N/A	-4.11953
3.35	1.46784	#N/A	0.0348677	#N/A				#N/A	-4.13187
3.36	1.36431	#N/A	0.0323121	#N/A				#N/A	-4.1442
3.37	1.24835	#N/A	0.029478	#N/A				#N/A	-4.15654
3.38	1.12255	#N/A	0.0264289	#N/A				#N/A	-4.16887
3.39	0.989851	#N/A	0.0232359	#N/A				#N/A	-4.1812
3.4	0.853414	#N/A	0.0199743	#N/A				#N/A	-4.19354
3.41	0.716518	#N/A	0.016721	#N/A				#N/A	-4.20587
3.42	0.582437	#N/A	0.0135523	#N/A				#N/A	-4.21821
3.43	0.454317	#N/A	0.0105403	#N/A				#N/A	-4.23054
3.44	0.335066	#N/A	0.00775107	#N/A				#N/A	-4.24287
3.45	0.227249	#N/A	0.00524172	#N/A				#N/A	-4.25521
3.46	0.132998	#N/A	0.00305886	#N/A				#N/A	-4.26754
3.47	0.0539336	#N/A	0.00123686	#N/A				#N/A	-4.27987
3.48	-0.00888473	#N/A	-0.000203168	#N/A				#N/A	-4.29221
3.49	-0.0549932	#N/A	-0.00125393	#N/A				#N/A	-4.30454
3.5	-0.0845325	#N/A	-0.00192197	#N/A				#N/A	-4.31688
3.51	-0.0982342	#N/A	-0.00222713	#N/A				#N/A	-4.32921
3.52	-0.0973843	#N/A	-0.00220159	#N/A				#N/A	-4.34154
3.53	-0.0837655	#N/A	-0.00188834	#N/A				#N/A	-4.35388
3.54	-0.0595812	#N/A	-0.00133936	#N/A				#N/A	-4.36621
3.55	-0.0273639	#N/A	-0.000613393	#N/A				#N/A	-4.37855
3.56	0.0101288	#N/A	0.000226411	#N/A				#N/A	-4.39088
3.57	0.050025	#N/A	0.00111509	#N/A				#N/A	-4.40321
3.58	0.089454	#N/A	0.00198841	#N/A				#N/A	-4.41555
3.59	0.125659	#N/A	0.00278541	#N/A				#N/A	-4.42788
3.6	0.156106	#N/A	0.00345069	#N/A				#N/A	-4.44022
3.61	0.178579	#N/A	0.00393653	#N/A				#N/A	-4.45255
3.62	0.191269	#N/A	0.00420461	#N/A				#N/A	-4.46488
3.63	0.192836	#N/A	0.00422739	#N/A				#N/A	-4.47722
3.64	0.182463	#N/A	0.00398899	#N/A				#N/A	-4.48955
3.65	0.159875	#N/A	0.00348561	#N/A				#N/A	-4.50189
3.66	0.125353	#N/A	0.00272547	#N/A				#N/A	-4.51422
3.67	0.0797069	#N/A	0.0017283	#N/A				#N/A	-4.52655
3.68	0.0242464	#N/A	0.000524312	#N/A				#N/A	-4.53889
3.69	-0.0392837	#N/A	-0.000847181	#N/A				#N/A	-4.55122
3.7	-0.108776	#N/A	-0.00233949	#N/A				#N/A	-4.56356
3.71	-0.181849	#N/A	-0.00390056	#N/A				#N/A	-4.57589
3.72	-0.255947	#N/A	-0.00547516	#N/A				#N/A	-4.58822
3.73	-0.328445	#N/A	-0.00700719	#N/A				#N/A	-4.60056
3.74	-0.396756	#N/A	-0.00844193	#N/A				#N/A	-4.61289
3.75	-0.458434	#N/A	-0.00972827	#N/A				#N/A	-4.62522
3.76	-0.511275	#N/A	-0.0108207	#N/A				#N/A	-4.63756
3.77	-0.553401	#N/A	-0.0116812	#N/A				#N/A	-4.64989
3.78	-0.583336	#N/A	-0.0122805	#N/A				#N/A	-4.66223
3.79	-0.600062	#N/A	-0.0125993	#N/A				#N/A	-4.67456
3.8	-0.603053	#N/A	-0.0126288	#N/A				#N/A	-4.68689
3.81	-0.5923	#N/A	-0.0123711	#N/A				#N/A	-4.69923
3.82	-0.568298	#N/A	-0.0118387	#N/A				#N/A	-4.71156
3.83	-0.53203	#N/A	-0.0110542	#N/A				#N/A	-4.7239
3.84	-0.484917	#N/A	-0.0100491	#N/A				#N/A	-4.73623
3.85	-0.42876	#N/A	-0.00886224	#N/A				#N/A	-4.74856
3.86	-0.365663	#N/A	-0.00753847	#N/A				#N/A	-4.7609
3.87	-0.297944	#N/A	-0.00612653	#N/A				#N/A	-4.77323
3.88	-0.228043	#N/A	-0.00467709	#N/A				#N/A	-4.78557
3.89	-0.158417	#N/A	-0.00324072	#N/A				#N/A	-4.7979
3.9	-0.0914414	#N/A	-0.00186582	#N/A				#N/A	-4.81023
3.91	-0.0293179	#N/A	-0.000596688	#N/A				#N/A	-4.82257
3.92	0.0260176	#N/A	0.000528166	#N/A				#N/A	-4.8349
3.93	0.072969	#N/A	0.00147753	#N/A				#N/A	-4.84724
3.94	0.110342	#N/A	0.00222861	#N/A				#N/A	-4.85957
3.95	0.137388	#N/A	0.00276785	#N/A				#N/A	-4.8719
3.96	0.153831	#N/A	0.00309128	#N/A				#N/A	-4.88424
3.97	0.159871	#N/A	0.00320456	#N/A				#N/A	-4.89657
3.98	0.156173	#N/A	0.00312257	#N/A				#N/A	-4.90891
3.99	0.143832	#N/A	0.00286862	#N/A				#N/A	-4.92124
4	0.124322	#N/A	0.00247332	#N/A				#N/A	-4.93357
4.01	0.099432	#N/A	0.0019732	#N/A				#N/A	-4.94591
4.02	0.0711826	#N/A	0.00140909	#N/A				#N/A	-4.95824
4.03	0.0417415	#N/A	0.000824238	#N/A				#N/A	-4.97057
4.04	0.0133273	#N/A	0.000262513	#N/A				#N/A	-4.98291
4.05	-0.0118857	#N/A	-0.00023354	#N/A				#N/A	-4.99524
4.06	-0.031862	#N/A	-0.000624506	#N/A				#N/A	-5.00758
4.07	-0.0447918	#N/A	-0.000875779	#N/A				#N/A	-5.01991
4.08	-0.0491701	#N/A	-0.000959028	#N/A				#N/A	-5.03224
4.09	-0.043861	#N/A	-0.000853386	#N/A				#N/A	-5.04458
4.1	-0.0281483	#N/A	-0.000546334	#N/A				#N/A	-5.05691
4.11	-0.00176716	#N/A	-3.42156e-05	#N/A				#N/A	-5.06925
4.12	0.0350819	#N/A	0.000677604	#N/A				#N/A	-5.08158
4.13	0.0817389	#N/A	0.00157496	#N/A				#N/A	-5.09391
4.14	0.137109	#N/A	0.00263546	#N/A				#N/A	-5.10625
4.15	0.199707	#N/A	0.00382944	#N/A				#N/A	-5.11858
4.16	0.267712	#N/A	0.00512111	#N/A				#N/A	-5.13092
4.17	0.339044	#N/A	0.00647008	#N/A				#N/A	-5.14325
4.18	0.411445	#N/A	0.00783296	#N/A				#N/A	-5.15558
4.19	0.482572	#N/A	0.00916512	#N/A				#N/A	-5.16792
4.2	0.550086	#N/A	0.0104225	#N/A				#N/A	-5.18025
4.21	0.611752	#N/A	0.0115633	#N/A				#N/A	-5.19259
4.22	0.665522	#N/A	0.0125499	#N/A				#N/A	-5.20492
4.23	0.709623	#N/A	0.0133499	#N/A				#N/A	-5.21725
4.24	0.742625	#N/A	0.0139378	#N/A				#N/A	-5.22959
4.25	0.763494	#N/A	0.0142958	#N/A				#N/A	-5.24192
4.26	0.771641	#N/A	0.0144144	#N/A				#N/A	-5.25426
4.27	0.766936	#N/A	0.0142929	#N/A				#N/A	-5.26659
4.28	0.749718	#N/A	0.0139394	#N/A				#N/A	-5.27892
4.29	0.720778	#N/A	0.0133701	#N/A				#N/A	-5.29126
4.3	0.681324	#N/A	0.0126089	#N/A				#N/A	-5.30359
4.31	0.632937	#N/A	0.0116862	#N/A				#N/A	-5.31593
4.32	0.577502	#N/A	0.010638	#N/A				#N/A	-5.32826
4.33	0.517131	#N/A	0.00950393	#N/A				#N/A	-5.34059
4.34	0.454084	#N/A	0.00832601	#N/A				#N/A	-5.35293
4.35	0.390672	#N/A	0.00714683	#N/A				#N/A	-5.36526
4.36	0.32917	#N/A	0.00600792	#N/A				#N/A	-5.37759
4.37	0.271723	#N/A	0.00494807	#N/A				#N/A	-5.38993
4.38	0.220265	#N/A	0.00400186	#N/A				#N/A	-5.40226
4.39	0.176444	#N/A	0.00319839	#N/A				#N/A	-5.4146
4.4	0.141555	#N/A	0.00256013	#N/A				#N/A	-5.42693
4.41	0.116499	#N/A	0.00210219	#N/A				#N/A	-5.43926
4.42	0.101745	#N/A	0.00183181	#N/A				#N/A	-5.4516
4.43	0.0973195	#N/A	0.00174818	#N/A				#N/A	-5.46393
4.44	0.10281	#N/A	0.00184265	#N/A				#N/A	-5.47627
4.45	0.117387	#N/A	0.00209919	#N/A				#N/A	-5.4886
4.46	0.139844	#N/A	0.00249516	#N/A				#N/A	-5.50093
4.47	0.168649	#N/A	0.00300239	#N/A				#N/A	-5.51327
4.48	0.202016	#N/A	0.00358837	#N/A				#N/A	-5.5256
4.49	0.237977	#N/A	0.00421774	#N/A				#N/A	-5.53794
4.5	0.274472	#N/A	0.00485373	#N/A				#N/A	-5.55027
4.51	0.30943	#N/A	0.00545978	#N/A				#N/A	-5.5626
4.52	0.340858	#N/A	0.00600103	#N/A				#N/A	-5.57494
4.53	0.366928	#N/A	0.00644573	#N/A				#N/A	-5.58727
4.54	0.386045	#N/A	0.00676663	#N/A				#N/A	-5.59961
4.55	0.396919	#N/A	0.00694193	#N/A				#N/A	-5.61194
4.56	0.398612	#N/A	0.00695627	#N/A				#N/A	-5.62427
4.57	0.390581	#N/A	0.00680119	#N/A				#N/A	-5.63661
4.58	0.37269	#N/A	0.00647548	#N/A				#N/A	-5.64894
4.59	0.345221	#N/A	0.00598514	#N/A				#N/A	-5.66128
4.6	0.308856	#N/A	0.00534303	#N/A				#N/A	-5.67361
4.61	0.264646	#N/A	0.0045683	#N/A				#N/A	-5.68594
4.62	0.213967	#N/A	0.00368549	#N/A				#N/A	-5.69828
4.63	0.158458	#N/A	0.00272348	#N/A				#N/A	-5.71061
4.64	0.0999516	#N/A	0.0017142	#N/A				#N/A	-5.72294
4.65	0.0403959	#N/A	0.000691312	#N/A				#N/A	-5.73528
4.66	-0.0182271	#N/A	-0.000311258	#N/A				#N/A	-5.74761
4.67	-0.0739858	#N/A	-0.00126073	#N/A				#N/A	-5.75995
4.68	-0.12508	#N/A	-0.00212683	#N/A				#N/A	-5.77228
4.69	-0.169916	#N/A	-0.00288304	#N/A				#N/A	-5.78461
4.7	-0.207171	#N/A	-0.00350769	#N/A				#N/A	-5.79695
4.71	-0.235851	#N/A	-0.00398481	#N/A				#N/A	-5.80928
4.72	-0.255329	#N/A	-0.00430475	#N/A				#N/A	-5.82162
4.73	-0.265366	#N/A	-0.00446452	#N/A				#N/A	-5.83395
4.74	-0.266128	#N/A	-0.0044679	#N/A				#N/A	-5.84628
4.75	-0.258169	#N/A	-0.00432515	#N/A				#N/A	-5.85862
4.76	-0.24241	#N/A	-0.0040526	#N/A				#N/A	-5.87095
4.77	-0.220095	#N/A	-0.00367182	#N/A				#N/A	-5.88329
4.78	-0.19274	#N/A	-0.00320873	#N/A				#N/A	-5.89562
4.79	-0.162066	#N/A	-0.00269244	#N/A				#N/A	-5.90795
4.8	-0.129924	#N/A	-0.00215397	#N/A				#N/A	-5.92029
4.81	-0.0982169	#N/A	-0.00162492	#N/A				#N/A	-5.93262
4.82	-0.0688143	#N/A	-0.00113611	#N/A				#N/A	-5.94496
4.83	-0.0434759	#N/A	-0.000716294	#N/A				#N/A	-5.95729
4.84	-0.0237738	#N/A	-0.00039088	#N/A				#N/A	-5.96962
4.85	-0.011025	#N/A	-0.000180895	#N/A				#N/A	-5.98196
4.86	-0.0062343	#N/A	-0.00010208	#N/A				#N/A	-5.99429
4.87	-0.0100506	#N/A	-0.000164231	#N/A				#N/A	-6.00663
4.88	-0.022738	#N/A	-0.000370786	#N/A				#N/A	-6.01896
4.89	-0.044163	#N/A	-0.000718687	#N/A				#N/A	-6.03129
4.9	-0.0737988	#N/A	-0.00119851	#N/A				#N/A	-6.04363
4.91	-0.110746	#N/A	-0.00179489	#N/A				#N/A	-6.05596
4.92	-0.153769	#N/A	-0.0024871	#N/A				#N/A	-6.06829
4.93	-0.201348	#N/A	-0.00325005	#N/A				#N/A	-6.08063
4.94	-0.251738	#N/A	-0.0040552	#N/A				#N/A	-6.09296
4.95	-0.303048	#N/A	-0.00487187	#N/A				#N/A	-6.1053
4.96	-0.353313	#N/A	-0.0056685	#N/A				#N/A	-6.11763
4.97	-0.400583	#N/A	-0.00641395	#N/A				#N/A	-6.12996
4.98	-0.442998	#N/A	-0.00707885	#N/A				#N/A	-6.1423
4.99	-0.478874	#N/A	-0.00763679	#N/A				#N/A	-6.15463
5	-0.506769	#N/A	-0.00806549	#N/A				#N/A	-6.16697
5.01	-0.52555	#N/A	-0.00834769	#N/A				#N/A	-6.1793
5.02	-0.534437	#N/A	-0.00847194	#N/A				#N/A	-6.19163
5.03	-0.533042	#N/A	-0.00843303	#N/A				#N/A	-6.20397
5.04	-0.521388	#N/A	-0.00823228	#N/A				#N/A	-6.2163
5.05	-0.499908	#N/A	-0.0078775	#N/A				#N/A	-6.22864
5.06	-0.469434	#N/A	-0.00738268	#N/A				#N/A	-6.24097
5.07	-0.431163	#N/A	-0.00676742	#N/A				#N/A	-6.2533
5.08	-0.386611	#N/A	-0.0060562	#N/A				#N/A	-6.26564
5.09	-0.337554	#N/A	-0.00527734	#N/A				#N/A	-6.27797
5.1	-0.285956	#N/A	-0.00446189	#N/A				#N/A	-6.29031
5.11	-0.233891	#N/A	-0.00364235	#N/A				#N/A	-6.30264
5.12	-0.183458	#N/A	-0.00285139	#N/A				#N/A	-6.31497
5.13	-0.136697	#N/A	-0.00212047	#N/A				#N/A	-6.32731
5.14	-0.0955058	#N/A	-0.00147862	#N/A				#N/A	-6.33964
5.15	-0.0615605	#N/A	-0.000951228	#N/A				#N/A	-6.35198
5.16	-0.0362476	#N/A	-0.00055901	#N/A				#N/A	-6.36431
5.17	-0.020606	#N/A	-0.00031717	#N/A				#N/A	-6.37664
5.18	-0.0152828	#N/A	-0.000234782	#N/A				#N/A	-6.38898
5.19	-0.0205054	#N/A	-0.000314406	#N/A				#N/A	-6.40131
5.2	-0.0360694	#N/A	-0.000551982	#N/A				#N/A	-6.41365
5.21	-0.0613453	#N/A	-0.000936987	#N/A				#N/A	-6.42598
5.22	-0.0953014	#N/A	-0.00145284	#N/A				#N/A	-6.43831
5.23	-0.136544	#N/A	-0.00207759	#N/A				#N/A	-6.45065
5.24	-0.183369	#N/A	-0.00278474	#N/A				#N/A	-6.46298
5.25	-0.233835	#N/A	-0.00354438	#N/A				#N/A	-6.47531
5.26	-0.285832	#N/A	-0.0043243	#N/A				#N/A	-6.48765
5.27	-0.337174	#N/A	-0.00509136	#N/A				#N/A	-6.49998
5.28	-0.385679	#N/A	-0.00581276	#N/A				#N/A	-6.51232
5.29	-0.429263	#N/A	-0.0064574	#N/A				#N/A	-6.52465
5.3	-0.466019	#N/A	-0.00699709	#N/A				#N/A	-6.53698
5.31	-0.494297	#N/A	-0.00740771	#N/A				#N/A	-6.54932
5.32	-0.512774	#N/A	-0.00767016	#N/A				#N/A	-6.56165
5.33	-0.520504	#N/A	-0.00777118	#N/A				#N/A	-6.57399
5.34	-0.51696	#N/A	-0.00770381	#N/A				#N/A	-6.58632
5.35	-0.502059	#N/A	-0.00746778	#N/A				#N/A	-6.59865
5.36	-0.476168	#N/A	-0.00706945	#N/A				#N/A	-6.61099
5.37	-0.440089	#N/A	-0.00652163	#N/A				#N/A	-6.62332
5.38	-0.395033	#N/A	-0.00584307	#N/A				#N/A	-6.63566
5.39	-0.342575	#N/A	-0.00505775	#N/A				#N/A	-6.64799
5.4	-0.284593	#N/A	-0.00419392	#N/A				#N/A	-6.66032
5.41	-0.223194	#N/A	-0.00328303	#N/A				#N/A	-6.67266
5.42	-0.160637	#N/A	-0.00235851	#N/A				#N/A	-6.68499
5.43	-0.0992427	#N/A	-0.00145442	#N/A				#N/A	-6.69733
5.44	-0.0413025	#N/A	-0.000604182	#N/A				#N/A	-6.70966
5.45	0.0110089	#N/A	0.000160745	#N/A				#N/A	-6.72199
5.46	0.0557205	#N/A	0.000812105	#N/A				#N/A	-6.73433
5.47	0.0911421	#N/A	0.00132593	#N/A				#N/A	-6.74666
5.48	0.115932	#N/A	0.00168349	#N/A				#N/A	-6.759
5.49	0.129148	#N/A	0.001872	#N/A				#N/A	-6.77133
5.5	0.130293	#N/A	0.00188516	#N/A				#N/A	-6.78366
5.51	0.119326	#N/A	0.00172335	#N/A				#N/A	-6.796
5.52	0.0966762	#N/A	0.0013937	#N/A				#N/A	-6.80833
5.53	0.0632219	#N/A	0.000909773	#N/A				#N/A	-6.82066
5.54	0.0202627	#N/A	0.000291056	#N/A				#N/A	-6.833
5.55	-0.0305297	#N/A	-0.000437744	#N/A				#N/A	-6.84533
5.56	-0.0871726	#N/A	-0.00124766	#N/A				#N/A	-6.85767
5.57	-0.147446	#N/A	-0.00210654	#N/A				#N/A	-6.87
5.58	-0.208977	#N/A	-0.00298026	#N/A				#N/A	-6.88233
5.59	-0.269326	#N/A	-0.00383404	#N/A				#N/A	-6.89467
5.6	-0.32608	#N/A	-0.00463368	#N/A				#N/A	-6.907
5.61	-0.376942	#N/A	-0.00534689	#N/A				#N/A	-6.91934
5.62	-0.419817	#N/A	-0.00594449	#N/A				#N/A	-6.93167
5.63	-0.452893	#N/A	-0.00640143	#N/A				#N/A	-6.944
5.64	-0.474702	#N/A	-0.0066978	#N/A				#N/A	-6.95634
5.65	-0.484183	#N/A	-0.00681947	#N/A				#N/A	-6.96867
5.66	-0.480712	#N/A	-0.00675862	#N/A				#N/A	-6.98101
5.67	-0.464133	#N/A	-0.00651402	#N/A				#N/A	-6.99334
5.68	-0.434758	#N/A	-0.00609102	#N/A				#N/A	-7.00567
5.69	-0.393359	#N/A	-0.00550132	#N/A				#N/A	-7.01801
5.7	-0.341132	#N/A	-0.00476253	#N/A				#N/A	-7.03034
5.71	-0.279661	#N/A	-0.00389749	#N/A				#N/A	-7.04268
5.72	-0.21085	#N/A	-0.00293337	#N/A				#N/A	-7.05501
5.73	-0.136859	#N/A	-0.00190068	#N/A				#N/A	-7.06734
5.74	-0.060021	#N/A	-0.000832111	#N/A				#N/A	-7.07968
5.75	0.0172423	#N/A	0.000238625	#N/A				#N/A	-7.09201
5.76	0.0925096	#N/A	0.00127807	#N/A				#N/A	-7.10435
5.77	0.163447	#N/A	0.0022542	#N/A				#N/A	-7.11668
5.78	0.227894	#N/A	0.00313758	#N/A				#N/A	-7.12901
5.79	0.283934	#N/A	0.00390237	#N/A				#N/A	-7.14135
5.8	0.329969	#N/A	0.00452726	#N/A				#N/A	-7.15368
5.81	0.364769	#N/A	0.00499611	#N/A				#N/A	-7.16601
5.82	0.387514	#N/A	0.00529851	#N/A				#N/A	-7.17835
5.83	0.397817	#N/A	0.00543007	#N/A				#N/A	-7.19068
5.84	0.395738	#N/A	0.00539244	#N/A				#N/A	-7.20302
5.85	0.381769	#N/A	0.0051932	#N/A				#N/A	-7.21535
5.86	0.356813	#N/A	0.00484544	#N/A				#N/A	-7.22768
5.87	0.322148	#N/A	0.00436724	#N/A				#N/A	-7.24002
5.88	0.27937	#N/A	0.00378087	#N/A				#N/A	-7.25235
5.89	0.230332	#N/A	0.00311193	#N/A				#N/A	-7.26469
5.9	0.177075	#N/A	0.00238833	#N/A				#N/A	-7.27702
5.91	0.121742	#N/A	0.00163925	#N/A				#N/A	-7.28935
5.92	0.0665067	#N/A	0.000893992	#N/A				#N/A	-7.30169
5.93	0.0134853	#N/A	0.000180966	#N/A				#N/A	-7.31402
5.94	-0.0353366	#N/A	-0.0004734	#N/A				#N/A	-7.32636
5.95	-0.0781771	#N/A	-0.00104557	#N/A				#N/A	-7.33869
5.96	-0.113521	#N/A	-0.00151572	#N/A				#N/A	-7.35102
5.97	-0.14017	#N/A	-0.00186841	#N/A				#N/A	-7.36336
5.98	-0.157286	#N/A	-0.00209305	#N/A				#N/A	-7.37569
5.99	-0.164411	#N/A	-0.00218421	#N/A				#N/A	-7.38803
6	-0.161483	#N/A	-0.00214174	#N/A				#N/A	-7.40036
6.01	-0.148828	#N/A	-0.00197061	#N/A				#N/A	-7.41269
6.02	-0.127144	#N/A	-0.00168069	#N/A				#N/A	-7.42503
6.03	-0.0974648	#N/A	-0.00128624	#N/A				#N/A	-7.43736
6.04	-0.0611206	#N/A	-0.000805268	#N/A				#N/A	-7.4497
6.05	-0.0196788	#N/A	-0.000258841	#N/A				#N/A	-7.46203
6.06	0.0251173	#N/A	0.00032983	#N/A				#N/A	-7.47436
6.07	0.0714179	#N/A	0.000936286	#N/A				#N/A	-7.4867
6.08	0.117339	#N/A	0.00153577	#N/A				#N/A	-7.49903
6.09	0.161032	#N/A	0.0021042	#N/A				#N/A	-7.51137
6.1	0.20076	#N/A	0.00261901	#N/A				#N/A	-7.5237
6.11	0.234954	#N/A	0.00306008	#N/A				#N/A	-7.53603
6.12	0.262278	#N/A	0.00341036	#N/A				#N/A	-7.54837
6.13	0.281672	#N/A	0.00365656	#N/A				#N/A	-7.5607
6.14	0.292393	#N/A	0.00378956	#N/A				#N/A	-7.57303
6.15	0.294038	#N/A	0.00380469	#N/A				#N/A	-7.58537
6.16	0.286558	#N/A	0.00370188	#N/A				#N/A	-7.5977
6.17	0.270254	#N/A	0.00348559	#N/A				#N/A	-7.61004
6.18	0.245763	#N/A	0.0031646	#N/A				#N/A	-7.62237
6.19	0.214037	#N/A	0.00275161	#N/A				#N/A	-7.6347
6.2	0.176296	#N/A	0.00226278	#N/A				#N/A	-7.64704
6.21	0.133991	#N/A	0.00171701	#N/A				#N/A	-7.65937
6.22	0.0887394	#N/A	0.00113531	#N/A				#N/A	-7.67171
6.23	0.0422709	#N/A	0.000539937	#N/A				#N/A	-7.68404
6.24	-0.00363976	#N/A	-4.64171e-05	#N/A				#N/A	-7.69637
6.25	-0.0472369	#N/A	-0.000601439	#N/A				#N/A	-7.70871
6.26	-0.0868482	#N/A	-0.00110402	#N/A				#N/A	-7.72104
6.27	-0.120944	#N/A	-0.001535	#N/A				#N/A	-7.73338
6.28	-0.148194	#N/A	-0.00187784	#N/A				#N/A	-7.74571
6.29	-0.167509	#N/A	-0.00211922	#N/A				#N/A	-7.75804
6.3	-0.178084	#N/A	-0.00224944	#N/A				#N/A	-7.77038
6.31	-0.179424	#N/A	-0.00226278	#N/A				#N/A	-7.78271
6.32	-0.171357	#N/A	-0.00215762	#N/A				#N/A	-7.79505
6.33	-0.154042	#N/A	-0.00193654	#N/A				#N/A	-7.80738
6.34	-0.12796	#N/A	-0.00160611	#N/A				#N/A	-7.81971
6.35	-0.0938959	#N/A	-0.00117669	#N/A				#N/A	-7.83205
6.36	-0.0529107	#N/A	-0.000662028	#N/A				#N/A	-7.84438
6.37	-0.00630302	#N/A	-7.87407e-05	#N/A				#N/A	-7.85672
6.38	0.0444364	#N/A	0.000554253	#N/A				#N/A	-7.86905
6.39	0.0976762	#N/A	0.0012164	#N/A				#N/A	-7.88138
6.4	0.1517	#N/A	0.00188623	#N/A				#N/A	-7.89372
6.41	0.204765	#N/A	0.00254207	#N/A				#N/A	-7.90605
6.42	0.255158	#N/A	0.00316275	#N/A				#N/A	-7.91838
6.43	0.301256	#N/A	0.00372833	#N/A				#N/A	-7.93072
6.44	0.341574	#N/A	0.00422074	#N/A				#N/A	-7.94305
6.45	0.374816	#N/A	0.00462433	#N/A				#N/A	-7.95539
6.46	0.399914	#N/A	0.00492634	#N/A				#N/A	-7.96772
6.47	0.41606	#N/A	0.00511731	#N/A				#N/A	-7.98005
6.48	0.422731	#N/A	0.00519133	#N/A				#N/A	-7.99239
6.49	0.419701	#N/A	0.00514619	#N/A				#N/A	-8.00472
6.5	0.407049	#N/A	0.00498337	#N/A				#N/A	-8.01706
6.51	0.385146	#N/A	0.00470798	#N/A				#N/A	-8.02939
6.52	0.354649	#N/A	0.00432854	#N/A				#N/A	-8.04172
6.53	0.31647	#N/A	0.00385664	#N/A				#N/A	-8.05406
6.54	0.271745	#N/A	0.00330654	#N/A				#N/A	-8.06639
6.55	0.221802	#N/A	0.00269472	#N/A				#N/A	-8.07873
6.56	0.168109	#N/A	0.00203928	#N/A				#N/A	-8.09106
6.57	0.112233	#N/A	0.0013594	#N/A				#N/A	-8.10339
6.58	0.0557881	#N/A	0.000674692	#N/A				#N/A	-8.11573
6.59	0.000384462	#N/A	4.64256e-06	#N/A				#N/A	-8.12806
6.6	-0.0524183	#N/A	-0.000632018	#N/A				#N/A	-8.1404
6.61	-0.101159	#N/A	-0.00121785	#N/A				#N/A	-8.15273
6.62	-0.144518	#N/A	-0.00173721	#N/A				#N/A	-8.16506
6.63	-0.181352	#N/A	-0.0021767	#N/A				#N/A	-8.1774
6.64	-0.21073	#N/A	-0.00252551	#N/A				#N/A	-8.18973
6.65	-0.231953	#N/A	-0.00277568	#N/A				#N/A	-8.20207
6.66	-0.244574	#N/A	-0.00292231	#N/A				#N/A	-8.2144
6.67	-0.248404	#N/A	-0.00296362	#N/A				#N/A	-8.22673
6.68	-0.243516	#N/A	-0.00290096	#N/A				#N/A	-8.23907
6.69	-0.230238	#N/A	-0.00273867	#N/A				#N/A	-8.2514
6.7	-0.209133	#N/A	-0.00248392	#N/A				#N/A	-8.26373
6.71	-0.180987	#N/A	-0.00214642	#N/A				#N/A	-8.27607
6.72	-0.146774	#N/A	-0.00173808	#N/A				#N/A	-8.2884
6.73	-0.107627	#N/A	-0.00127261	#N/A				#N/A	-8.30074
6.74	-0.0648021	#N/A	-0.000765102	#N/A				#N/A	-8.31307
6.75	-0.0196374	#N/A	-0.000231511	#N/A				#N/A	-8.3254
6.76	0.0264868	#N/A	0.000311798	#N/A				#N/A	-8.33774
6.77	0.0721901	#N/A	0.000848553	#N/A				#N/A	-8.35007
6.78	0.116132	#N/A	0.00136305	#N/A				#N/A	-8.36241
6.79	0.15705	#N/A	0.0018406	#N/A				#N/A	-8.37474
6.8	0.193798	#N/A	0.00226793	#N/A				#N/A	-8.38707
6.81	0.225374	#N/A	0.00263358	#N/A				#N/A	-8.39941
6.82	0.25095	#N/A	0.00292815	#N/A				#N/A	-8.41174
6.83	0.269892	#N/A	0.00314456	#N/A				#N/A	-8.42408
6.84	0.281775	#N/A	0.00327821	#N/A				#N/A	-8.43641
6.85	0.286392	#N/A	0.00332706	#N/A				#N/A	-8.44874
6.86	0.283757	#N/A	0.00329165	#N/A				#N/A	-8.46108
6.87	0.2741	#N/A	0.00317499	#N/A				#N/A	-8.47341
6.88	0.257855	#N/A	0.00298248	#N/A				#N/A	-8.48575
6.89	0.235647	#N/A	0.00272165	#N/A				#N/A	-8.49808
6.9	0.208268	#N/A	0.00240195	#N/A				#N/A	-8.51041
6.91	0.176651	#N/A	0.00203436	#N/A				#N/A	-8.52275
6.92	0.141839	#N/A	0.0016311	#N/A				#N/A	-8.53508
6.93	0.104954	#N/A	0.00120519	#N/A				#N/A	-8.54742
6.94	0.0671589	#N/A	0.000770077	#N/A				#N/A	-8.55975
6.95	0.0296244	#N/A	0.0003392	#N/A				#N/A	-8.57208
6.96	-0.00650786	#N/A	-7.44079e-05	#N/A				#N/A	-8.58442
6.97	-0.0401599	#N/A	-0.000458511	#N/A				#N/A	-8.59675
6.98	-0.0703493	#N/A	-0.000802037	#N/A				#N/A	-8.60909
6.99	-0.0962178	#N/A	-0.00109539	#N/A				#N/A	-8.62142
7	-0.117057	#N/A	-0.00133073	#N/A				#N/A	-8.63375
7.01	-0.132327	#N/A	-0.00150218	#N/A				#N/A	-8.64609
7.02	-0.141673	#N/A	-0.00160598	#N/A				#N/A	-8.65842
7.03	-0.144933	#N/A	-0.0016406	#N/A				#N/A	-8.67075
7.04	-0.14214	#N/A	-0.0016067	#N/A				#N/A	-8.68309
7.05	-0.13352	#N/A	-0.00150712	#N/A				#N/A	-8.69542
7.06	-0.119482	#N/A	-0.00134676	#N/A				#N/A	-8.70776
7.07	-0.100603	#N/A	-0.00113235	#N/A				#N/A	-8.72009
7.08	-0.0776066	#N/A	-0.000872279	#N/A				#N/A	-8.73242
7.09	-0.0513398	#N/A	-0.000576233	#N/A				#N/A	-8.74476
7.1	-0.0227431	#N/A	-0.000254906	#N/A				#N/A	-8.75709
7.11	0.00718133	#N/A	8.03758e-05	#N/A				#N/A	-8.76943
7.12	0.0374027	#N/A	0.000418035	#N/A				#N/A	-8.78176
7.13	0.0668965	#N/A	0.000746628	#N/A				#N/A	-8.79409
7.14	0.0946785	#N/A	0.00105522	#N/A				#N/A	-8.80643
7.15	0.119837	#N/A	0.00133375	#N/A				#N/A	-8.81876
7.16	0.141564	#N/A	0.00157336	#N/A				#N/A	-8.8311
7.17	0.15918	#N/A	0.00176668	#N/A				#N/A	-8.84343
7.18	0.172157	#N/A	0.00190805	#N/A				#N/A	-8.85576
7.19	0.180137	#N/A	0.00199372	#N/A				#N/A	-8.8681
7.2	0.182941	#N/A	0.00202194	#N/A				#N/A	-8.88043
7.21	0.180572	#N/A	0.00199299	#N/A				#N/A	-8.89277
7.22	0.173219	#N/A	0.00190919	#N/A				#N/A	-8.9051
7.23	0.161244	#N/A	0.00177474	#N/A				#N/A	-8.91743
7.24	0.145168	#N/A	0.0015956	#N/A				#N/A	-8.92977
7.25	0.125655	#N/A	0.00137922	#N/A				#N/A	-8.9421
7.26	0.103482	#N/A	0.00113428	#N/A				#N/A	-8.95444
7.27	0.0795135	#N/A	0.000870355	#N/A				#N/A	-8.96677
7.28	0.0546665	#N/A	0.000597558	#N/A				#N/A	-8.9791
7.29	0.0298782	#N/A	0.00032615	#N/A				#N/A	-8.99144
7.3	0.00606951	#N/A	6.61638e-05	#N/A				#N/A	-9.00377
7.31	-0.0158893	#N/A	-0.000172972	#N/A				#N/A	-9.0161
7.32	-0.0352115	#N/A	-0.000382793	#N/A				#N/A	-9.02844
7.33	-0.0512241	#N/A	-0.00055611	#N/A				#N/A	-9.04077
7.34	-0.0633934	#N/A	-0.000687287	#N/A				#N/A	-9.05311
7.35	-0.0713457	#N/A	-0.000772451	#N/A				#N/A	-9.06544
7.36	-0.0748821	#N/A	-0.000809637	#N/A				#N/A	-9.07777
7.37	-0.0739863	#N/A	-0.000798866	#N/A				#N/A	-9.09011
7.38	-0.0688262	#N/A	-0.000742143	#N/A				#N/A	-9.10244
7.39	-0.0597472	#N/A	-0.000643373	#N/A				#N/A	-9.11478
7.4	-0.0472597	#N/A	-0.000508217	#N/A				#N/A	-9.12711
7.41	-0.0320196	#N/A	-0.000343864	#N/A				#N/A	-9.13944
7.42	-0.0148022	#N/A	-0.00015875	#N/A				#N/A	-9.15178
7.43	0.00352721	#N/A	3.77775e-05	#N/A				#N/A	-9.16411
7.44	0.0220488	#N/A	0.000235832	#N/A				#N/A	-9.17645
7.45	0.0398244	#N/A	0.000425386	#N/A				#N/A	-9.18878
7.46	0.0559361	#N/A	0.000596683	#N/A				#N/A	-9.20111
7.47	0.069524	#N/A	0.000740635	#N/A				#N/A	-9.21345
7.48	0.0798225	#N/A	0.000849207	#N/A				#N/A	-9.22578
7.49	0.0861933	#N/A	0.000915761	#N/A				#N/A	-9.23812
7.5	0.0881544	#N/A	0.000935347	#N/A				#N/A	-9.25045
7.51	0.0854021	#N/A	0.000904938	#N/A				#N/A	-9.26278
7.52	0.0778281	#N/A	0.000823585	#N/A				#N/A	-9.27512
7.53	0.0655272	#N/A	0.000692495	#N/A				#N/A	-9.28745
7.54	0.0487988	#N/A	0.000515024	#N/A				#N/A	-9.29979
7.55	0.0281389	#N/A	0.000296586	#N/A				#N/A	-9.31212
7.56	0.00422532	#N/A	4.44762e-05	#N/A				#N/A	-9.32445
7.57	-0.0221059	#N/A	-0.000232382	#N/A				#N/A	-9.33679
7.58	-0.0498896	#N/A	-0.000523759	#N/A				#N/A	-9.34912
7.59	-0.0780675	#N/A	-0.0008185	#N/A				#N/A	-9.36145
7.6	-0.105528	#N/A	-0.00110495	#N/A				#N/A	-9.37379
7.61	-0.131148	#N/A	-0.0013714	#N/A				#N/A	-9.38612
7.62	-0.153839	#N/A	-0.00160657	#N/A				#N/A	-9.39846
7.63	-0.17259	#N/A	-0.00180003	#N/A				#N/A	-9.41079
7.64	-0.186509	#N/A	-0.00194266	#N/A				#N/A	-9.42312
7.65	-0.194864	#N/A	-0.00202703	#N/A				#N/A	-9.43546
7.66	-0.197111	#N/A	-0.00204773	#N/A				#N/A	-9.44779
7.67	-0.192923	#N/A	-0.00200161	#N/A				#N/A	-9.46013
7.68	-0.182209	#N/A	-0.00188798	#N/A				#N/A	-9.47246
7.69	-0.165122	#N/A	-0.00170871	#N/A				#N/A	-9.48479
7.7	-0.142059	#N/A	-0.00146814	#N/A				#N/A	-9.49713
7.71	-0.113654	#N/A	-0.00117306	#N/A				#N/A	-9.50946
7.72	-0.0807579	#N/A	-0.00083245	#N/A				#N/A	-9.5218
7.73	-0.0444107	#N/A	-0.000457192	#N/A				#N/A	-9.53413
7.74	-0.00580769	#N/A	-5.97108e-05	#N/A				#N/A	-9.54646
7.75	0.0337428	#N/A	0.000346473	#N/A				#N/A	-9.5588
7.76	0.0728664	#N/A	0.000747232	#N/A				#N/A	-9.57113
7.77	0.110173	#N/A	0.00112835	#N/A				#N/A	-9.58347
7.78	0.144308	#N/A	0.00147605	#N/A				#N/A	-9.5958
7.79	0.174005	#N/A	0.00177752	#N/A				#N/A	-9.60813
7.8	0.198134	#N/A	0.00202141	#N/A				#N/A	-9.62047
7.81	0.215748	#N/A	0.0021983	#N/A				#N/A	-9.6328
7.82	0.226119	#N/A	0.00230102	#N/A				#N/A	-9.64514
7.83	0.228768	#N/A	0.00232501	#N/A				#N/A	-9.65747
7.84	0.223494	#N/A	0.0022685	#N/A				#N/A	-9.6698
7.85	0.210375	#N/A	0.00213263	#N/A				#N/A	-9.68214
7.86	0.189781	#N/A	0.00192141	#N/A				#N/A	-9.69447
7.87	0.162354	#N/A	0.00164164	#N/A				#N/A	-9.70681
7.88	0.128993	#N/A	0.00130265	#N/A				#N/A	-9.71914
7.89	0.0908244	#N/A	0.000916043	#N/A				#N/A	-9.73147
7.9	0.0491604	#N/A	0.000495197	#N/A				#N/A	-9.74381
7.91	0.0054525	#N/A	5.48542e-05	#N/A				#N/A	-9.75614
7.92	-0.0387605	#N/A	-0.000389453	#N/A				#N/A	-9.76847
7.93	-0.08191	#N/A	-0.000821966	#N/A				#N/A	-9.78081
7.94	-0.122456	#N/A	-0.0012273	#N/A				#N/A	-9.79314
7.95	-0.158945	#N/A	-0.001591	#N/A				#N/A	-9.80548
7.96	-0.190066	#N/A	-0.00190012	#N/A				#N/A	-9.81781
7.97	-0.214702	#N/A	-0.00214372	#N/A				#N/A	-9.83014
7.98	-0.231973	#N/A	-0.00231327	#N/A				#N/A	-9.84248
7.99	-0.241273	#N/A	-0.00240299	#N/A				#N/A	-9.85481
8	-0.242291	#N/A	-0.00241011	#N/A				#N/A	-9.86715
8.01	-0.235031	#N/A	-0.00233498	#N/A				#N/A	-9.87948
8.02	-0.219813	#N/A	-0.00218107	#N/A				#N/A	-9.89181
8.03	-0.19726	#N/A	-0.00195485	#N/A				#N/A	-9.90415
8.04	-0.16828	#N/A	-0.00166558	#N/A				#N/A	-9.91648
8.05	-0.134031	#N/A	-0.00132496	#N/A				#N/A	-9.92882
8.06	-0.0958834	#N/A	-0.00094667	#N/A				#N/A	-9.94115
8.07	-0.0553613	#N/A	-0.000545912	#N/A				#N/A	-9.95348
8.08	-0.0140911	#N/A	-0.000138779	#N/A				#N/A	-9.96582
8.09	0.0262627	#N/A	0.000258334	#N/A				#N/A	-9.97815
8.1	0.0640618	#N/A	0.000629367	#N/A				#N/A	-9.99049
8.11	0.0977573	#N/A	0.000959221	#N/A				#N/A	-10.0028
8.12	0.125951	#N/A	0.00123434	#N/A				#N/A	-10.0152
8.13	0.147452	#N/A	0.00144328	#N/A				#N/A	-10.0275
8.14	0.161322	#N/A	0.0015771	#N/A				#N/A	-10.0398
8.15	0.166919	#N/A	0.00162981	#N/A				#N/A	-10.0522
8.16	0.163922	#N/A	0.00159859	#N/A				#N/A	-10.0645
8.17	0.152348	#N/A	0.0014839	#N/A				#N/A	-10.0768
8.18	0.132555	#N/A	0.00128954	#N/A				#N/A	-10.0892
8.19	0.105235	#N/A	0.00102251	#N/A				#N/A	-10.1015
8.2	0.0713861	#N/A	0.000692772	#N/A				#N/A	-10.1138
8.21	0.0322813	#N/A	0.000312895	#N/A				#N/A	-10.1262
8.22	-0.0105776	#N/A	-0.000102402	#N/A				#N/A	-10.1385
8.23	-0.0555155	#N/A	-0.00053679	#N/A				#N/A	-10.1508
8.24	-0.100746	#N/A	-0.000972948	#N/A				#N/A	-10.1632
8.25	-0.144437	#N/A	-0.00139321	#N/A				#N/A	-10.1755
8.26	-0.184784	#N/A	-0.00178022	#N/A				#N/A	-10.1878
8.27	-0.220074	#N/A	-0.00211765	#N/A				#N/A	-10.2002
8.28	-0.248756	#N/A	-0.00239074	#N/A				#N/A	-10.2125
8.29	-0.269499	#N/A	-0.00258698	#N/A				#N/A	-10.2248
8.3	-0.28125	#N/A	-0.00269652	#N/A				#N/A	-10.2372
8.31	-0.283269	#N/A	-0.00271262	#N/A				#N/A	-10.2495
8.32	-0.275171	#N/A	-0.0026319	#N/A				#N/A	-10.2618
8.33	-0.256936	#N/A	-0.00245454	#N/A				#N/A	-10.2742
8.34	-0.228919	#N/A	-0.00218427	#N/A				#N/A	-10.2865
8.35	-0.191843	#N/A	-0.00182831	#N/A				#N/A	-10.2988
8.36	-0.14677	#N/A	-0.00139708	#N/A				#N/A	-10.3112
8.37	-0.0950732	#N/A	-0.000903905	#N/A				#N/A	-10.3235
8.38	-0.0383857	#N/A	-0.000364515	#N/A				#N/A	-10.3358
8.39	0.0214557	#N/A	0.000203503	#N/A				#N/A	-10.3482
8.4	0.0824754	#N/A	0.000781331	#N/A				#N/A	-10.3605
8.41	0.142629	#N/A	0.00134959	#N/A				#N/A	-10.3728
8.42	0.199878	#N/A	0.00188905	#N/A				#N/A	-10.3852
8.43	0.252262	#N/A	0.0023813	#N/A				#N/A	-10.3975
8.44	0.297971	#N/A	0.00280946	#N/A				#N/A	-10.4098
8.45	0.335413	#N/A	0.00315873	#N/A				#N/A	-10.4222
8.46	0.363268	#N/A	0.00341701	#N/A				#N/A	-10.4345
8.47	0.38054	#N/A	0.00357526	#N/A				#N/A	-10.4468
8.48	0.386596	#N/A	0.00362787	#N/A				#N/A	-10.4592
8.49	0.381186	#N/A	0.00357288	#N/A				#N/A	-10.4715
8.5	0.364452	#N/A	0.00341202	#N/A				#N/A	-10.4838
8.51	0.336932	#N/A	0.00315067	#N/A				#N/A	-10.4962
8.52	0.29953	#N/A	0.00279764	#N/A				#N/A	-10.5085
8.53	0.253497	#N/A	0.0023649	#N/A				#N/A	-10.5208
8.54	0.200374	#N/A	0.00186713	#N/A				#N/A	-10.5332
8.55	0.141949	#N/A	0.00132116	#N/A				#N/A	-10.5455
8.56	0.0801852	#N/A	0.000745437	#N/A				#N/A	-10.5578
8.57	0.0171563	#N/A	0.000159306	#N/A				#N/A	-10.5702
8.58	-0.0450289	#N/A	-0.000417632	#N/A				#N/A	-10.5825
8.59	-0.1043	#N/A	-0.000966228	#N/A				#N/A	-10.5948
8.6	-0.158696	#N/A	-0.00146845	#N/A				#N/A	-10.6072
8.61	-0.206438	#N/A	-0.00190799	#N/A				#N/A	-10.6195
8.62	-0.245984	#N/A	-0.00227086	#N/A				#N/A	-10.6319
8.63	-0.276088	#N/A	-0.00254581	#N/A				#N/A	-10.6442
8.64	-0.295834	#N/A	-0.00272473	#N/A				#N/A	-10.6565
8.65	-0.304671	#N/A	-0.00280288	#N/A				#N/A	-10.6689
8.66	-0.302426	#N/A	-0.00277902	#N/A				#N/A	-10.6812
8.67	-0.289308	#N/A	-0.00265541	#N/A				#N/A	-10.6935
8.68	-0.265891	#N/A	-0.00243766	#N/A				#N/A	-10.7059
8.69	-0.233095	#N/A	-0.00213453	#N/A				#N/A	-10.7182
8.7	-0.192146	#N/A	-0.00175753	#N/A				#N/A	-10.7305
8.71	-0.144531	#N/A	-0.00132049	#N/A				#N/A	-10.7429
8.72	-0.0919377	#N/A	-0.00083901	#N/A				#N/A	-10.7552
8.73	-0.0361943	#N/A	-0.000329926	#N/A				#N/A	-10.7675
8.74	0.0207969	#N/A	0.000189356	#N/A				#N/A	-10.7799
8.75	0.0771295	#N/A	0.00070146	#N/A				#N/A	-10.7922
8.76	0.13096	#N/A	0.00118966	#N/A				#N/A	-10.8045
8.77	0.180571	#N/A	0.00163847	#N/A				#N/A	-10.8169
8.78	0.224431	#N/A	0.00203413	#N/A				#N/A	-10.8292
8.79	0.261246	#N/A	0.00236511	#N/A				#N/A	-10.8415
8.8	0.289996	#N/A	0.0026224	#N/A				#N/A	-10.8539
8.81	0.309969	#N/A	0.00279984	#N/A				#N/A	-10.8662
8.82	0.32078	#N/A	0.0028942	#N/A				#N/A	-10.8785
8.83	0.322371	#N/A	0.00290526	#N/A				#N/A	-10.8909
8.84	0.315012	#N/A	0.00283573	#N/A				#N/A	-10.9032
8.85	0.299276	#N/A	0.00269103	#N/A				#N/A	-10.9155
8.86	0.276014	#N/A	0.00247907	#N/A				#N/A	-10.9279
8.87	0.246316	#N/A	0.00220983	#N/A				#N/A	-10.9402
8.88	0.211461	#N/A	0.00189499	#N/A				#N/A	-10.9525
8.89	0.172866	#N/A	0.00154739	#N/A				#N/A	-10.9649
8.9	0.132032	#N/A	0.00118054	#N/A				#N/A	-10.9772
8.91	0.0904806	#N/A	0.000808105	#N/A				#N/A	-10.9895
8.92	0.0497011	#N/A	0.000443395	#N/A				#N/A	-11.0019
8.93	0.0110932	#N/A	9.88546e-05	#N/A				#N/A	-11.0142
8.94	-0.0240816	#N/A	-0.000214357	#N/A				#N/A	-11.0265
8.95	-0.0547438	#N/A	-0.000486746	#N/A				#N/A	-11.0389
8.96	-0.0800303	#N/A	-0.000710782	#N/A				#N/A	-11.0512
8.97	-0.0993196	#N/A	-0.000881115	#N/A				#N/A	-11.0635
8.98	-0.112248	#N/A	-0.0009947	#N/A				#N/A	-11.0759
8.99	-0.118713	#N/A	-0.00105082	#N/A				#N/A	-11.0882
9	-0.118869	#N/A	-0.00105103	#N/A				#N/A	-11.1005
9.01	-0.113112	#N/A	-0.000999018	#N/A				#N/A	-11.1129
9.02	-0.102052	#N/A	-0.000900336	#N/A				#N/A	-11.1252
9.03	-0.0864844	#N/A	-0.00076215	#N/A				#N/A	-11.1375
9.04	-0.0673491	#N/A	-0.000592862	#N/A				#N/A	-11.1499
9.05	-0.0456868	#N/A	-0.000401728	#N/A				#N/A	-11.1622
9.06	-0.0225935	#N/A	-0.000198447	#N/A				#N/A	-11.1745
9.07	0.000827108	#N/A	7.2568e-06	#N/A				#N/A	-11.1869
9.08	0.0235093	#N/A	0.000206037	#N/A				#N/A	-11.1992
9.09	0.0444687	#N/A	0.000389297	#N/A				#N/A	-11.2115
9.1	0.0628402	#N/A	0.000549524	#N/A				#N/A	-11.2239
9.11	0.0779106	#N/A	0.000680563	#N/A				#N/A	-11.2362
9.12	0.0891434	#N/A	0.00077783	#N/A				#N/A	-11.2485
9.13	0.0961956	#N/A	0.000838445	#N/A				#N/A	-11.2609
9.14	0.0989257	#N/A	0.000861297	#N/A				#N/A	-11.2732
9.15	0.0973932	#N/A	0.000847028	#N/A				#N/A	-11.2855
9.16	0.0918494	#N/A	0.000797942	#N/A				#N/A	-11.2979
9.17	0.0827199	#N/A	0.000717845	#N/A				#N/A	-11.3102
9.18	0.0705803	#N/A	0.00061183	#N/A				#N/A	-11.3226
9.19	0.0561264	#N/A	0.000486006	#N/A				#N/A	-11.3349
9.2	0.0401389	#N/A	0.00034719	#N/A				#N/A	-11.3472
9.21	0.0234461	#N/A	0.000202582	#N/A				#N/A	-11.3596
9.22	0.00688522	#N/A	5.94261e-05	#N/A				#N/A	-11.3719
9.23	-0.00873659	#N/A	-7.53235e-05	#N/A				#N/A	-11.3842
9.24	-0.0226781	#N/A	-0.00019531	#N/A				#N/A	-11.3966
9.25	-0.0342968	#N/A	-0.000295054	#N/A				#N/A	-11.4089
9.26	-0.0430769	#N/A	-0.000370189	#N/A				#N/A	-11.4212
9.27	-0.0486505	#N/A	-0.000417636	#N/A				#N/A	-11.4336
9.28	-0.0508127	#N/A	-0.000435727	#N/A				#N/A	-11.4459
9.29	-0.0495287	#N/A	-0.000424259	#N/A				#N/A	-11.4582
9.3	-0.0449328	#N/A	-0.000384477	#N/A				#N/A	-11.4706
9.31	-0.037321	#N/A	-0.000319002	#N/A				#N/A	-11.4829
9.32	-0.0271354	#N/A	-0.000231692	#N/A				#N/A	-11.4952
9.33	-0.0149426	#N/A	-0.000127448	#N/A				#N/A	-11.5076
9.34	-0.00140644	#N/A	-1.1983e-05	#N/A				#N/A	-11.5199
9.35	0.0127427	#N/A	0.000108453	#N/A				#N/A	-11.5322
9.36	0.0267426	#N/A	0.000227362	#N/A				#N/A	-11.5446
9.37	0.0398338	#N/A	0.0003383	#N/A				#N/A	-11.5569
9.38	0.0512951	#N/A	0.000435174	#N/A				#N/A	-11.5692
9.39	0.0604766	#N/A	0.000512521	#N/A				#N/A	-11.5816
9.4	0.0668296	#N/A	0.000565758	#N/A				#N/A	-11.5939
9.41	0.0699322	#N/A	0.000591395	#N/A				#N/A	-11.6062
9.42	0.0695092	#N/A	0.000587194	#N/A				#N/A	-11.6186
9.43	0.0654456	#N/A	0.00055228	#N/A				#N/A	-11.6309
9.44	0.0577929	#N/A	0.000487183	#N/A				#N/A	-11.6432
9.45	0.046768	#N/A	0.000393829	#N/A				#N/A	-11.6556
9.46	0.0327458	#N/A	0.000275458	#N/A				#N/A	-11.6679
9.47	0.0162435	#N/A	0.000136496	#N/A				#N/A	-11.6802
9.48	-0.00210025	#N/A	-1.763e-05	#N/A				#N/A	-11.6926
9.49	-0.0215522	#N/A	-0.000180724	#N/A				#N/A	-11.7049
9.5	-0.041315	#N/A	-0.000346079	#N/A				#N/A	-11.7172
9.51	-0.0605616	#N/A	-0.000506765	#N/A				#N/A	-11.7296
9.52	-0.0784698	#N/A	-0.000655927	#N/A				#N/A	-11.7419
9.53	-0.0942583	#N/A	-0.000787076	#N/A				#N/A	-11.7542
9.54	-0.10722	#N/A	-0.000894371	#N/A				#N/A	-11.7666
9.55	-0.116754	#N/A	-0.000972876	#N/A				#N/A	-11.7789
9.56	-0.12239	#N/A	-0.00101878	#N/A				#N/A	-11.7912
9.57	-0.123815	#N/A	-0.00102956	#N/A				#N/A	-11.8036
9.58	-0.120882	#N/A	-0.00100412	#N/A				#N/A	-11.8159
9.59	-0.113624	#N/A	-0.000942848	#N/A				#N/A	-11.8282
9.6	-0.102252	#N/A	-0.0008476	#N/A				#N/A	-11.8406
9.61	-0.0871506	#N/A	-0.000721667	#N/A				#N/A	-11.8529
9.62	-0.0688638	#N/A	-0.000569647	#N/A				#N/A	-11.8652
9.63	-0.0480758	#N/A	-0.000397274	#N/A				#N/A	-11.8776
9.64	-0.0255849	#N/A	-0.000211201	#N/A				#N/A	-11.8899
9.65	-0.00227311	#N/A	-1.87449e-05	#N/A				#N/A	-11.9022
9.66	0.0209279	#N/A	0.000172401	#N/A				#N/A	-11.9146
9.67	0.0430734	#N/A	0.000354465	#N/A				#N/A	-11.9269
9.68	0.0632429	#N/A	0.000519908	#N/A				#N/A	-11.9392
9.69	0.0805765	#N/A	0.000661721	#N/A				#N/A	-11.9516
9.7	0.09431	#N/A	0.000773706	#N/A				#N/A	-11.9639
9.71	0.103805	#N/A	0.000850727	#N/A				#N/A	-11.9762
9.72	0.108577	#N/A	0.000888918	#N/A				#N/A	-11.9886
9.73	0.108314	#N/A	0.000885853	#N/A				#N/A	-12.0009
9.74	0.102892	#N/A	0.000840642	#N/A				#N/A	-12.0133
9.75	0.0923806	#N/A	0.000753991	#N/A				#N/A	-12.0256
9.76	0.077045	#N/A	0.000628181	#N/A				#N/A	-12.0379
9.77	0.057335	#N/A	0.000466999	#N/A				#N/A	-12.0503
9.78	0.0338718	#N/A	0.000275607	#N/A				#N/A	-12.0626
9.79	0.0074257	#N/A	6.03594e-05	#N/A				#N/A	-12.0749
9.8	-0.0211114	#N/A	-0.000171428	#N/A				#N/A	-12.0873
9.81	-0.0507579	#N/A	-0.000411742	#N/A				#N/A	-12.0996
9.82	-0.0804786	#N/A	-0.000652167	#N/A				#N/A	-12.1119
9.83	-0.109222	#N/A	-0.000884192	#N/A				#N/A	-12.1243
9.84	-0.13596	#N/A	-0.00109952	#N/A				#N/A	-12.1366
9.85	-0.159723	#N/A	-0.00129039	#N/A				#N/A	-12.1489
9.86	-0.179641	#N/A	-0.00144983	#N/A				#N/A	-12.1613
9.87	-0.194969	#N/A	-0.00157195	#N/A				#N/A	-12.1736
9.88	-0.205121	#N/A	-0.00165213	#N/A				#N/A	-12.1859
9.89	-0.209687	#N/A	-0.0016872	#N/A				#N/A	-12.1983
9.9	-0.208452	#N/A	-0.00167556	#N/A				#N/A	-12.2106
9.91	-0.201401	#N/A	-0.00161725	#N/A				#N/A	-12.2229
9.92	-0.188722	#N/A	-0.00151391	#N/A				#N/A	-12.2353
9.93	-0.1708	#N/A	-0.00136877	#N/A				#N/A	-12.2476
9.94	-0.148202	#N/A	-0.00118648	#N/A				#N/A	-12.2599
9.95	-0.121659	#N/A	-0.000972996	#N/A				#N/A	-12.2723
9.96	-0.0920355	#N/A	-0.000735336	#N/A				#N/A	-12.2846
9.97	-0.0603046	#N/A	-0.000481332	#N/A				#N/A	-12.2969
9.98	-0.0275096	#N/A	-0.000219353	#N/A				#N/A	-12.3093
9.99	0.00527142	#N/A	4.19906e-05	#N/A				#N/A	-12.3216
10	0.0369643	#N/A	0.000294153	#N/A				#N/A	-12.3339
10.01	0.0665362	#N/A	0.000528949	#N/A				#N/A	-12.3463
10.02	0.0930314	#N/A	0.000738843	#N/A				#N/A	-12.3586
10.03	0.115605	#N/A	0.000917205	#N/A				#N/A	-12.3709
10.04	0.133552	#N/A	0.00105854	#N/A				#N/A	-12.3833
10.05	0.14633	#N/A	0.00115867	#N/A				#N/A	-12.3956
10.06	0.153579	#N/A	0.00121485	#N/A				#N/A	-12.4079
10.07	0.15513	#N/A	0.00122591	#N/A				#N/A	-12.4203
10.08	0.151014	#N/A	0.0011922	#N/A				#N/A	-12.4326
10.09	0.141455	#N/A	0.00111562	#N/A				#N/A	-12.4449
10.1	0.126863	#N/A	0.000999548	#N/A				#N/A	-12.4573
10.11	0.107818	#N/A	0.000848652	#N/A				#N/A	-12.4696
10.12	0.0850478	#N/A	0.000668764	#N/A				#N/A	-12.4819
10.13	0.0594034	#N/A	0.000466651	#N/A				#N/A	-12.4943
10.14	0.0318259	#N/A	0.000249766	#N/A				#N/A	-12.5066
10.15	0.00331474	#N/A	2.59881e-05	#N/A				#N/A	-12.5189
10.16	-0.025108	#N/A	-0.000196657	#N/A				#N/A	-12.5313
10.17	-0.0524332	#N/A	-0.000410275	#N/A				#N/A	-12.5436
10.18	-0.077699	#N/A	-0.000607376	#N/A				#N/A	-12.5559
10.19	-0.100024	#N/A	-0.000781126	#N/A				#N/A	-12.5683
10.2	-0.118637	#N/A	-0.000925575	#N/A				#N/A	-12.5806
10.21	-0.132902	#N/A	-0.00103585	#N/A				#N/A	-12.5929
10.22	-0.14234	#N/A	-0.00110832	#N/A				#N/A	-12.6053
10.23	-0.146639	#N/A	-0.00114068	#N/A				#N/A	-12.6176
10.24	-0.145673	#N/A	-0.00113206	#N/A				#N/A	-12.6299
10.25	-0.139493	#N/A	-0.00108297	#N/A				#N/A	-12.6423
10.26	-0.128331	#N/A	-0.000995351	#N/A				#N/A	-12.6546
10.27	-0.11259	#N/A	-0.000872408	#N/A				#N/A	-12.6669
10.28	-0.0928231	#N/A	-0.000718544	#N/A				#N/A	-12.6793
10.29	-0.0697189	#N/A	-0.00053917	#N/A				#N/A	-12.6916
10.3	-0.0440743	#N/A	-0.000340516	#N/A				#N/A	-12.704
10.31	-0.0167664	#N/A	-0.000129411	#N/A				#N/A	-12.7163
10.32	0.011277	#N/A	8.69572e-05	#N/A				#N/A	-12.7286
10.33	0.0391104	#N/A	0.000301288	#N/A				#N/A	-12.741
10.34	0.0658015	#N/A	0.000506413	#N/A				#N/A	-12.7533
10.35	0.090463	#N/A	0.000695538	#N/A				#N/A	-12.7656
10.36	0.112282	#N/A	0.000862461	#N/A				#N/A	-12.778
10.37	0.130545	#N/A	0.00100178	#N/A				#N/A	-12.7903
10.38	0.144663	#N/A	0.00110905	#N/A				#N/A	-12.8026
10.39	0.154189	#N/A	0.00118094	#N/A				#N/A	-12.815
10.4	0.15883	#N/A	0.00121531	#N/A				#N/A	-12.8273
10.41	0.158456	#N/A	0.00121129	#N/A				#N/A	-12.8396
10.42	0.153105	#N/A	0.00116926	#N/A				#N/A	-12.852
10.43	0.142976	#N/A	0.00109086	#N/A				#N/A	-12.8643
10.44	0.128424	#N/A	0.000978897	#N/A				#N/A	-12.8766
10.45	0.109948	#N/A	0.000837258	#N/A				#N/A	-12.889
10.46	0.0881668	#N/A	0.000670755	#N/A				#N/A	-12.9013
10.47	0.0638071	#N/A	0.000484967	#N/A				#N/A	-12.9136
10.48	0.037672	#N/A	0.000286053	#N/A				#N/A	-12.926
10.49	0.0106169	#N/A	8.05401e-05	#N/A				#N/A	-12.9383
10.5	-0.0164784	#N/A	-0.000124887	#N/A				#N/A	-12.9506
10.51	-0.0427386	#N/A	-0.0003236	#N/A				#N/A	-12.963
10.52	-0.0673208	#N/A	-0.000509241	#N/A				#N/A	-12.9753
10.53	-0.0894406	#N/A	-0.000675922	#N/A				#N/A	-12.9876
10.54	-0.108397	#N/A	-0.000818403	#N/A				#N/A	-13
10.55	-0.123594	#N/A	-0.000932253	#N/A				#N/A	-13.0123
10.56	-0.134556	#N/A	-0.00101398	#N/A				#N/A	-13.0246
10.57	-0.140946	#N/A	-0.00106113	#N/A				#N/A	-13.037
10.58	-0.142571	#N/A	-0.00107234	#N/A				#N/A	-13.0493
10.59	-0.139386	#N/A	-0.0010474	#N/A				#N/A	-13.0616
10.6	-0.131499	#N/A	-0.000987207	#N/A				#N/A	-13.074
10.61	-0.119161	#N/A	-0.000893734	#N/A				#N/A	-13.0863
10.62	-0.102756	#N/A	-0.00076997	#N/A				#N/A	-13.0986
10.63	-0.0827932	#N/A	-0.0006198	#N/A				#N/A	-13.111
10.64	-0.0598838	#N/A	-0.000447876	#N/A				#N/A	-13.1233
10.65	-0.0347242	#N/A	-0.000259461	#N/A				#N/A	-13.1356
10.66	-0.00807227	#N/A	-6.02599e-05	#N/A				#N/A	-13.148
10.67	0.0192767	#N/A	0.000143766	#N/A				#N/A	-13.1603
10.68	0.046515	#N/A	0.000346587	#N/A				#N/A	-13.1726
10.69	0.0728481	#N/A	0.000542289	#N/A				#N/A	-13.185
10.7	0.0975186	#N/A	0.00072526	#N/A				#N/A	-13.1973
10.71	0.11983	#N/A	0.000890359	#N/A				#N/A	-13.2096
10.72	0.139166	#N/A	0.00103307	#N/A				#N/A	-13.222
10.73	0.155011	#N/A	0.00114961	#N/A				#N/A	-13.2343
10.74	0.166963	#N/A	0.0012371	#N/A				#N/A	-13.2466
10.75	0.174745	#N/A	0.00129356	#N/A				#N/A	-13.259
10.76	0.178214	#N/A	0.00131801	#N/A				#N/A	-13.2713
10.77	0.17736	#N/A	0.00131048	#N/A				#N/A	-13.2836
10.78	0.172309	#N/A	0.00127198	#N/A				#N/A	-13.296
10.79	0.163313	#N/A	0.00120445	#N/A				#N/A	-13.3083
10.8	0.150744	#N/A	0.00111072	#N/A				#N/A	-13.3206
10.81	0.135079	#N/A	0.000994378	#N/A				#N/A	-13.333
10.82	0.116885	#N/A	0.000859647	#N/A				#N/A	-13.3453
10.83	0.0967977	#N/A	0.000711257	#N/A				#N/A	-13.3576
10.84	0.0755037	#N/A	0.00055428	#N/A				#N/A	-13.37
10.85	0.053715	#N/A	0.000393963	#N/A				#N/A	-13.3823
10.86	0.0321475	#N/A	0.000235563	#N/A				#N/A	-13.3947
10.87	0.011498	#N/A	8.41749e-05	#N/A				#N/A	-13.407
10.88	-0.00757799	#N/A	-5.54262e-05	#N/A				#N/A	-13.4193
10.89	-0.024487	#N/A	-0.000178936	#N/A				#N/A	-13.4317
10.9	-0.0387161	#N/A	-0.000282654	#N/A				#N/A	-13.444
10.91	-0.0498483	#N/A	-0.000363593	#N/A				#N/A	-13.4563
10.92	-0.0575753	#N/A	-0.000419569	#N/A				#N/A	-13.4687
10.93	-0.0617064	#N/A	-0.000449263	#N/A				#N/A	-13.481
10.94	-0.0621734	#N/A	-0.000452249	#N/A				#N/A	-13.4933
10.95	-0.0590313	#N/A	-0.000429001	#N/A				#N/A	-13.5057
10.96	-0.0524557	#N/A	-0.000380866	#N/A				#N/A	-13.518
10.97	-0.0427357	#N/A	-0.000310009	#N/A				#N/A	-13.5303
10.98	-0.0302629	#N/A	-0.00021933	#N/A				#N/A	-13.5427
10.99	-0.0155177	#N/A	-0.000112362	#N/A				#N/A	-13.555
11	0.000947809	#N/A	6.85675e-06	#N/A				#N/A	-13.5673
11.01	0.0185287	#N/A	0.000133921	#N/A				#N/A	-13.5797
11.02	0.0365883	#N/A	0.000264211	#N/A				#N/A	-13.592
11.03	0.0544799	#N/A	0.000393053	#N/A				#N/A	-13.6043
11.04	0.0715688	#N/A	0.000515875	#N/A				#N/A	-13.6167
11.05	0.0872535	#N/A	0.000628363	#N/A				#N/A	-13.629
11.06	0.100987	#N/A	0.000726606	#N/A				#N/A	-13.6413
11.07	0.112292	#N/A	0.000807222	#N/A				#N/A	-13.6537
11.08	0.120783	#N/A	0.000867476	#N/A				#N/A	-13.666
11.09	0.126172	#N/A	0.000905363	#N/A				#N/A	-13.6783
11.1	0.128282	#N/A	0.000919673	#N/A				#N/A	-13.6907
11.11	0.127051	#N/A	0.000910025	#N/A				#N/A	-13.703
11.12	0.122533	#N/A	0.000876879	#N/A				#N/A	-13.7153
11.13	0.114898	#N/A	0.000821502	#N/A				#N/A	-13.7277
11.14	0.104422	#N/A	0.000745928	#N/A				#N/A	-13.74
11.15	0.0914776	#N/A	0.000652875	#N/A				#N/A	-13.7523
11.16	0.0765216	#N/A	0.000545645	#N/A				#N/A	-13.7647
11.17	0.0600772	#N/A	0.000428003	#N/A				#N/A	-13.777
11.18	0.0427153	#N/A	0.000304041	#N/A				#N/A	-13.7893
11.19	0.0250339	#N/A	0.000178028	#N/A				#N/A	-13.8017
11.2	0.00763668	#N/A	5.42596e-05	#N/A				#N/A	-13.814
11.21	-0.00888879	#N/A	-6.30997e-05	#N/A				#N/A	-13.8263
11.22	-0.023992	#N/A	-0.000170162	#N/A				#N/A	-13.8387
11.23	-0.037179	#N/A	-0.000263456	#N/A				#N/A	-13.851
11.24	-0.0480304	#N/A	-0.000340048	#N/A				#N/A	-13.8633
11.25	-0.0562155	#N/A	-0.000397644	#N/A				#N/A	-13.8757
11.26	-0.0615046	#N/A	-0.00043467	#N/A				#N/A	-13.888
11.27	-0.063776	#N/A	-0.000450323	#N/A				#N/A	-13.9003
11.28	-0.0630206	#N/A	-0.000444594	#N/A				#N/A	-13.9127
11.29	-0.0593411	#N/A	-0.000418265	#N/A				#N/A	-13.925
11.3	-0.0529476	#N/A	-0.00037287	#N/A				#N/A	-13.9373
11.31	-0.0441491	#N/A	-0.000310634	#N/A				#N/A	-13.9497
11.32	-0.0333415	#N/A	-0.000234385	#N/A				#N/A	-13.962
11.33	-0.0209922	#N/A	-0.000147441	#N/A				#N/A	-13.9743
11.34	-0.00762137	#N/A	-5.34823e-05	#N/A				#N/A	-13.9867
11.35	0.00621727	#N/A	4.35907e-05	#N/A				#N/A	-13.999
11.36	0.0199586	#N/A	0.000139811	#N/A				#N/A	-14.0113
11.37	0.0330476	#N/A	0.000231297	#N/A				#N/A	-14.0237
11.38	0.0449611	#N/A	0.000314402	#N/A				#N/A	-14.036
11.39	0.055228	#N/A	0.000385857	#N/A				#N/A	-14.0483
11.4	0.0634478	#N/A	0.000442896	#N/A				#N/A	-14.0607
11.41	0.0693063	#N/A	0.000483367	#N/A				#N/A	-14.073
11.42	0.072588	#N/A	0.000505812	#N/A				#N/A	-14.0854
11.43	0.0731848	#N/A	0.000509524	#N/A				#N/A	-14.0977
11.44	0.0711007	#N/A	0.000494582	#N/A				#N/A	-14.11
11.45	0.066452	#N/A	0.000461841	#N/A				#N/A	-14.1224
11.46	0.0594627	#N/A	0.000412905	#N/A				#N/A	-14.1347
11.47	0.0504567	#N/A	0.000350063	#N/A				#N/A	-14.147
11.48	0.0398451	#N/A	0.000276199	#N/A				#N/A	-14.1594
11.49	0.02811	#N/A	0.000194684	#N/A				#N/A	-14.1717
11.5	0.0157863	#N/A	0.000109238	#N/A				#N/A	-14.184
11.51	0.00344	#N/A	2.37833e-05	#N/A				#N/A	-14.1964
11.52	-0.00835394	#N/A	-5.7707e-05	#N/A				#N/A	-14.2087
11.53	-0.0190349	#N/A	-0.000131374	#N/A				#N/A	-14.221
11.54	-0.0280793	#N/A	-0.000193629	#N/A				#N/A	-14.2334
11.55	-0.0350223	#N/A	-0.000241297	#N/A				#N/A	-14.2457
11.56	-0.0394773	#N/A	-0.000271756	#N/A				#N/A	-14.258
11.57	-0.0411527	#N/A	-0.000283045	#N/A				#N/A	-14.2704
11.58	-0.0398652	#N/A	-0.000273953	#N/A				#N/A	-14.2827
11.59	-0.0355489	#N/A	-0.00024408	#N/A				#N/A	-14.295
11.6	-0.0282601	#N/A	-0.000193868	#N/A				#N/A	-14.3074
11.61	-0.0181774	#N/A	-0.000124592	#N/A				#N/A	-14.3197
11.62	-0.00559684	#N/A	-3.8329e-05	#N/A				#N/A	-14.332
11.63	0.00907712	#N/A	6.21095e-05	#N/A				#N/A	-14.3444
11.64	0.0253456	#N/A	0.000173276	#N/A				#N/A	-14.3567
11.65	0.0426323	#N/A	0.000291208	#N/A				#N/A	-14.369
11.66	0.060305	#N/A	0.000411571	#N/A				#N/A	-14.3814
11.67	0.0776978	#N/A	0.00052982	#N/A				#N/A	-14.3937
11.68	0.0941366	#N/A	0.000641366	#N/A				#N/A	-14.406
11.69	0.108964	#N/A	0.000741753	#N/A				#N/A	-14.4184
11.7	0.121566	#N/A	0.000826828	#N/A				#N/A	-14.4307
11.71	0.131392	#N/A	0.000892899	#N/A				#N/A	-14.443
11.72	0.137983	#N/A	0.000936888	#N/A				#N/A	-14.4554
11.73	0.140984	#N/A	0.00095645	#N/A				#N/A	-14.4677
11.74	0.140163	#N/A	0.000950072	#N/A				#N/A	-14.48
11.75	0.135421	#N/A	0.000917144	#N/A				#N/A	-14.4924
11.76	0.126794	#N/A	0.000857991	#N/A				#N/A	-14.5047
11.77	0.114462	#N/A	0.00077388	#N/A				#N/A	-14.517
11.78	0.0987343	#N/A	0.00066698	#N/A				#N/A	-14.5294
11.79	0.0800486	#N/A	0.000540294	#N/A				#N/A	-14.5417
11.8	0.0589518	#N/A	0.000397562	#N/A				#N/A	-14.554
11.81	0.0360833	#N/A	0.000243134	#N/A				#N/A	-14.5664
11.82	0.0121523	#N/A	8.18146e-05	#N/A				#N/A	-14.5787
11.83	-0.0120869	#N/A	-8.13054e-05	#N/A				#N/A	-14.591
11.84	-0.0358617	#N/A	-0.000241029	#N/A				#N/A	-14.6034
11.85	-0.0584092	#N/A	-0.000392241	#N/A				#N/A	-14.6157
11.86	-0.0790038	#N/A	-0.000530095	#N/A				#N/A	-14.628
11.87	-0.0969833	#N/A	-0.000650184	#N/A				#N/A	-14.6404
11.88	-0.111774	#N/A	-0.00074871	#N/A				#N/A	-14.6527
11.89	-0.122911	#N/A	-0.000822617	#N/A				#N/A	-14.665
11.9	-0.130056	#N/A	-0.000869707	#N/A				#N/A	-14.6774
11.91	-0.133011	#N/A	-0.000888722	#N/A				#N/A	-14.6897
11.92	-0.131725	#N/A	-0.000879393	#N/A				#N/A	-14.702
11.93	-0.126298	#N/A	-0.000842452	#N/A				#N/A	-14.7144
11.94	-0.116974	#N/A	-0.000779605	#N/A				#N/A	-14.7267
11.95	-0.104138	#N/A	-0.000693474	#N/A				#N/A	-14.739
11.96	-0.0882984	#N/A	-0.000587506	#N/A				#N/A	-14.7514
11.97	-0.0700714	#N/A	-0.00046584	#N/A				#N/A	-14.7637
11.98	-0.0501566	#N/A	-0.000333167	#N/A				#N/A	-14.7761
11.99	-0.0293133	#N/A	-0.000194552	#N/A				#N/A	-14.7884
12	-0.00833224	#N/A	-5.52549e-05	#N/A				#N/A	-14.8007
12.01	0.011993	#N/A	7.94645e-05	#N/A				#N/A	-14.8131
12.02	0.0308947	#N/A	0.000204536	#N/A				#N/A	-14.8254
12.03	0.0476597	#N/A	0.000315265	#N/A				#N/A	-14.8377
12.04	0.0616548	#N/A	0.000407502	#N/A				#N/A	-14.8501
12.05	0.0723501	#N/A	0.000477796	#N/A				#N/A	-14.8624
12.06	0.0793388	#N/A	0.000523514	#N/A				#N/A	-14.8747
12.07	0.0823517	#N/A	0.000542944	#N/A				#N/A	-14.8871
12.08	0.0812672	#N/A	0.000535351	#N/A				#N/A	-14.8994
12.09	0.0761157	#N/A	0.000501	#N/A				#N/A	-14.9117
12.1	0.0670787	#N/A	0.000441153	#N/A				#N/A	-14.9241
12.11	0.0544818	#N/A	0.000358012	#N/A				#N/A	-14.9364
12.12	0.0387832	#N/A	0.000254643	#N/A				#N/A	-14.9487
12.13	0.0205564	#N/A	0.000134858	#N/A				#N/A	-14.9611
12.14	0.000469506	#N/A	3.0776e-06	#N/A				#N/A	-14.9734
12.15	-0.0207392	#N/A	-0.000135833	#N/A				#N/A	-14.9857
12.16	-0.0422883	#N/A	-0.000276743	#N/A				#N/A	-14.9981
12.17	-0.063382	#N/A	-0.000414443	#N/A				#N/A	-15.0104
12.18	-0.0832388	#N/A	-0.000543837	#N/A				#N/A	-15.0227
12.19	-0.10112	#N/A	-0.000660124	#N/A				#N/A	-15.0351
12.2	-0.116358	#N/A	-0.000758972	#N/A				#N/A	-15.0474
12.21	-0.128376	#N/A	-0.00083668	#N/A				#N/A	-15.0597
12.22	-0.136716	#N/A	-0.000890303	#N/A				#N/A	-15.0721
12.23	-0.141048	#N/A	-0.000917761	#N/A				#N/A	-15.0844
12.24	-0.141185	#N/A	-0.000917907	#N/A				#N/A	-15.0967
12.25	-0.137093	#N/A	-0.000890571	#N/A				#N/A	-15.1091
12.26	-0.128883	#N/A	-0.000836558	#N/A				#N/A	-15.1214
12.27	-0.116816	#N/A	-0.000757616	#N/A				#N/A	-15.1337
12.28	-0.101288	#N/A	-0.00065637	#N/A				#N/A	-15.1461
12.29	-0.0828148	#N/A	-0.000536224	#N/A				#N/A	-15.1584
12.3	-0.0620168	#N/A	-0.000401231	#N/A				#N/A	-15.1707
12.31	-0.0395936	#N/A	-0.000255951	#N/A				#N/A	-15.1831
12.32	-0.0162991	#N/A	-0.000105279	#N/A				#N/A	-15.1954
12.33	0.00708514	#N/A	4.57273e-05	#N/A				#N/A	-15.2077
12.34	0.0297783	#N/A	0.000192033	#N/A				#N/A	-15.2201
12.35	0.0510281	#N/A	0.000328801	#N/A				#N/A	-15.2324
12.36	0.0701374	#N/A	0.000451566	#N/A				#N/A	-15.2447
12.37	0.0864886	#N/A	0.00055639	#N/A				#N/A	-15.2571
12.38	0.0995651	#N/A	0.000639995	#N/A				#N/A	-15.2694
12.39	0.108969	#N/A	0.000699876	#N/A				#N/A	-15.2817
12.4	0.114434	#N/A	0.000734383	#N/A				#N/A	-15.2941
12.41	0.115834	#N/A	0.000742769	#N/A				#N/A	-15.3064
12.42	0.113186	#N/A	0.000725208	#N/A				#N/A	-15.3187
12.43	0.10665	#N/A	0.00068278	#N/A				#N/A	-15.3311
12.44	0.0965184	#N/A	0.000617419	#N/A				#N/A	-15.3434
12.45	0.0832068	#N/A	0.000531838	#N/A				#N/A	-15.3557
12.46	0.0672376	#N/A	0.000429422	#N/A				#N/A	-15.3681
12.47	0.0492197	#N/A	0.000314096	#N/A				#N/A	-15.3804
12.48	0.0298259	#N/A	0.000190182	#N/A				#N/A	-15.3927
12.49	0.00976832	#N/A	6.22368e-05	#N/A				#N/A	-15.4051
12.5	-0.0102279	#N/A	-6.51127e-05	#N/A				#N/A	-15.4174
12.51	-0.0294504	#N/A	-0.000187337	#N/A				#N/A	-15.4297
12.52	-0.0472253	#N/A	-0.000300165	#N/A				#N/A	-15.4421
12.53	-0.0629407	#N/A	-0.000399733	#N/A				#N/A	-15.4544
12.54	-0.0760681	#N/A	-0.00048272	#N/A				#N/A	-15.4668
12.55	-0.0861806	#N/A	-0.000546457	#N/A				#N/A	-15.4791
12.56	-0.0929666	#N/A	-0.000589017	#N/A				#N/A	-15.4914
12.57	-0.0962402	#N/A	-0.000609272	#N/A				#N/A	-15.5038
12.58	-0.0959459	#N/A	-0.000606926	#N/A				#N/A	-15.5161
12.59	-0.0921596	#N/A	-0.000582512	#N/A				#N/A	-15.5284
12.6	-0.0850838	#N/A	-0.000537361	#N/A				#N/A	-15.5408
12.61	-0.0750394	#N/A	-0.000473548	#N/A				#N/A	-15.5531
12.62	-0.0624521	#N/A	-0.000393802	#N/A				#N/A	-15.5654
12.63	-0.0478365	#N/A	-0.000301402	#N/A				#N/A	-15.5778
12.64	-0.031776	#N/A	-0.000200052	#N/A				#N/A	-15.5901
12.65	-0.014901	#N/A	-9.37377e-05	#N/A				#N/A	-15.6024
12.66	0.00213421	#N/A	1.34151e-05	#N/A				#N/A	-15.6148
12.67	0.0186755	#N/A	0.000117297	#N/A				#N/A	-15.6271
12.68	0.0340926	#N/A	0.000213959	#N/A				#N/A	-15.6394
12.69	0.0478017	#N/A	0.000299759	#N/A				#N/A	-15.6518
12.7	0.0592863	#N/A	0.000371485	#N/A				#N/A	-15.6641
12.71	0.068115	#N/A	0.000426469	#N/A				#N/A	-15.6764
12.72	0.0739567	#N/A	0.00046268	#N/A				#N/A	-15.6888
12.73	0.0765918	#N/A	0.000478789	#N/A				#N/A	-15.7011
12.74	0.0759191	#N/A	0.000474211	#N/A				#N/A	-15.7134
12.75	0.071959	#N/A	0.000449123	#N/A				#N/A	-15.7258
12.76	0.0648518	#N/A	0.000404447	#N/A				#N/A	-15.7381
12.77	0.0548524	#N/A	0.000341818	#N/A				#N/A	-15.7504
12.78	0.0423204	#N/A	0.000263517	#N/A				#N/A	-15.7628
12.79	0.0277068	#N/A	0.000172388	#N/A				#N/A	-15.7751
12.8	0.0115382	#N/A	7.17332e-05	#N/A				#N/A	-15.7874
12.81	-0.00560244	#N/A	-3.48031e-05	#N/A				#N/A	-15.7998
12.82	-0.0230964	#N/A	-0.000143366	#N/A				#N/A	-15.8121
12.83	-0.0403106	#N/A	-0.000250024	#N/A				#N/A	-15.8244
12.84	-0.0566196	#N/A	-0.000350907	#N/A				#N/A	-15.8368
12.85	-0.0714276	#N/A	-0.000442337	#N/A				#N/A	-15.8491
12.86	-0.0841883	#N/A	-0.000520956	#N/A				#N/A	-15.8614
12.87	-0.0944235	#N/A	-0.000583837	#N/A				#N/A	-15.8738
12.88	-0.101739	#N/A	-0.000628585	#N/A				#N/A	-15.8861
12.89	-0.10584	#N/A	-0.000653411	#N/A				#N/A	-15.8984
12.9	-0.106535	#N/A	-0.000657192	#N/A				#N/A	-15.9108
12.91	-0.103748	#N/A	-0.000639506	#N/A				#N/A	-15.9231
12.92	-0.0975187	#N/A	-0.000600642	#N/A				#N/A	-15.9354
12.93	-0.0879979	#N/A	-0.000541581	#N/A				#N/A	-15.9478
12.94	-0.0754458	#N/A	-0.000463971	#N/A				#N/A	-15.9601
12.95	-0.060221	#N/A	-0.000370057	#N/A				#N/A	-15.9724
12.96	-0.0427688	#N/A	-0.000262611	#N/A				#N/A	-15.9848
12.97	-0.0236061	#N/A	-0.000144835	#N/A				#N/A	-15.9971
12.98	-0.00330405	#N/A	-2.02564e-05	#N/A				#N/A	-16.0094
12.99	0.0175307	#N/A	0.000107394	#N/A				#N/A	-16.0218
13	0.0382758	#N/A	0.000234299	#N/A				#N/A	-16.0341
13.01	0.0583134	#N/A	0.000356682	#N/A				#N/A	-16.0464
13.02	0.07705	#N/A	0.000470925	#N/A				#N/A	-16.0588
13.03	0.0939353	#N/A	0.000573687	#N/A				#N/A	-16.0711
13.04	0.10848	#N/A	0.000662005	#N/A				#N/A	-16.0834
13.05	0.120269	#N/A	0.000733387	#N/A				#N/A	-16.0958
13.06	0.128977	#N/A	0.000785888	#N/A				#N/A	-16.1081
13.07	0.134377	#N/A	0.00081816	#N/A				#N/A	-16.1205
13.08	0.136343	#N/A	0.000829497	#N/A				#N/A	-16.1328
13.09	0.134859	#N/A	0.000819844	#N/A				#N/A	-16.1451
13.1	0.130016	#N/A	0.000789795	#N/A				#N/A	-16.1575
13.11	0.122004	#N/A	0.000740562	#N/A				#N/A	-16.1698
13.12	0.111113	#N/A	0.000673937	#N/A				#N/A	-16.1821
13.13	0.0977144	#N/A	0.000592221	#N/A				#N/A	-16.1945
13.14	0.0822553	#N/A	0.000498148	#N/A				#N/A	-16.2068
13.15	0.065239	#N/A	0.000394795	#N/A				#N/A	-16.2191
13.16	0.0472101	#N/A	0.000285476	#N/A				#N/A	-16.2315
13.17	0.0287369	#N/A	0.000173638	#N/A				#N/A	-16.2438
13.18	0.0103928	#N/A	6.27493e-05	#N/A				#N/A	-16.2561
13.19	-0.00726162	#N/A	-4.38106e-05	#N/A				#N/A	-16.2685
13.2	-0.0236964	#N/A	-0.000142856	#N/A				#N/A	-16.2808
13.21	-0.0384283	#N/A	-0.000231493	#N/A				#N/A	-16.2931
13.22	-0.0510356	#N/A	-0.000307208	#N/A				#N/A	-16.3055
13.23	-0.0611707	#N/A	-0.000367937	#N/A				#N/A	-16.3178
13.24	-0.0685698	#N/A	-0.000412131	#N/A				#N/A	-16.3301
13.25	-0.0730605	#N/A	-0.00043879	#N/A				#N/A	-16.3425
13.26	-0.0745656	#N/A	-0.000447492	#N/A				#N/A	-16.3548
13.27	-0.0731042	#N/A	-0.000438391	#N/A				#N/A	-16.3671
13.28	-0.0687898	#N/A	-0.000412208	#N/A				#N/A	-16.3795
13.29	-0.0618246	#N/A	-0.000370192	#N/A				#N/A	-16.3918
13.3	-0.0524922	#N/A	-0.000314075	#N/A				#N/A	-16.4041
13.31	-0.0411466	#N/A	-0.000246006	#N/A				#N/A	-16.4165
13.32	-0.0281993	#N/A	-0.000168471	#N/A				#N/A	-16.4288
13.33	-0.0141055	#N/A	-8.42069e-05	#N/A				#N/A	-16.4411
13.34	0.000652664	#N/A	3.89335e-06	#N/A				#N/A	-16.4535
13.35	0.0155818	#N/A	9.28809e-05	#N/A				#N/A	-16.4658
13.36	0.0301945	#N/A	0.00017985	#N/A				#N/A	-16.4781
13.37	0.0440255	#N/A	0.000262037	#N/A				#N/A	-16.4905
13.38	0.0566472	#N/A	0.000336909	#N/A				#N/A	-16.5028
13.39	0.067684	#N/A	0.000402249	#N/A				#N/A	-16.5151
13.4	0.0768238	#N/A	0.000456227	#N/A				#N/A	-16.5275
13.41	0.0838288	#N/A	0.000497456	#N/A				#N/A	-16.5398
13.42	0.0885422	#N/A	0.000525035	#N/A				#N/A	-16.5521
13.43	0.0908928	#N/A	0.000538572	#N/A				#N/A	-16.5645
13.44	0.0908966	#N/A	0.000538194	#N/A				#N/A	-16.5768
13.45	0.0886552	#N/A	0.000524532	#N/A				#N/A	-16.5891
13.46	0.0843512	#N/A	0.000498697	#N/A				#N/A	-16.6015
13.47	0.0782408	#N/A	0.000462227	#N/A				#N/A	-16.6138
13.48	0.0706438	#N/A	0.000417037	#N/A				#N/A	-16.6261
13.49	0.0619318	#N/A	0.000365335	#N/A				#N/A	-16.6385
13.5	0.0525135	#N/A	0.000309547	#N/A				#N/A	-16.6508
13.51	0.0428199	#N/A	0.000252221	#N/A				#N/A	-16.6631
13.52	0.033288	#N/A	0.00019593	#N/A				#N/A	-16.6755
13.53	0.0243441	#N/A	0.000143181	#N/A				#N/A	-16.6878
13.54	0.016388	#N/A	9.6316e-05	#N/A				#N/A	-16.7001
13.55	0.00977789	#N/A	5.74243e-05	#N/A				#N/A	-16.7125
13.56	0.00481611	#N/A	2.82635e-05	#N/A				#N/A	-16.7248
13.57	0.00173777	#N/A	1.01907e-05	#N/A				#N/A	-16.7371
13.58	0.00070113	#N/A	4.10855e-06	#N/A				#N/A	-16.7495
13.59	0.00178082	#N/A	1.04277e-05	#N/A				#N/A	-16.7618
13.6	0.00496414	#N/A	2.90466e-05	#N/A				#N/A	-16.7741
13.61	0.0101505	#N/A	5.93496e-05	#N/A				#N/A	-16.7865
13.62	0.0171538	#N/A	0.000100225	#N/A				#N/A	-16.7988
13.63	0.0257087	#N/A	0.000150098	#N/A				#N/A	-16.8112
13.64	0.0354788	#N/A	0.000206988	#N/A				#N/A	-16.8235
13.65	0.0460684	#N/A	0.000268572	#N/A				#N/A	-16.8358
13.66	0.0570361	#N/A	0.000332269	#N/A				#N/A	-16.8482
13.67	0.0679108	#N/A	0.00039533	#N/A				#N/A	-16.8605
13.68	0.0782082	#N/A	0.000454942	#N/A				#N/A	-16.8728
13.69	0.0874488	#N/A	0.000508324	#N/A				#N/A	-16.8852
13.7	0.0951758	#N/A	0.000552836	#N/A				#N/A	-16.8975
13.71	0.100972	#N/A	0.000586077	#N/A				#N/A	-16.9098
13.72	0.104477	#N/A	0.00060598	#N/A				#N/A	-16.9222
13.73	0.105401	#N/A	0.00061089	#N/A				#N/A	-16.9345
13.74	0.103535	#N/A	0.000599638	#N/A				#N/A	-16.9468
13.75	0.0987641	#N/A	0.000571593	#N/A				#N/A	-16.9592
13.76	0.0910721	#N/A	0.000526692	#N/A				#N/A	-16.9715
13.77	0.0805432	#N/A	0.000465463	#N/A				#N/A	-16.9838
13.78	0.067363	#N/A	0.000389011	#N/A				#N/A	-16.9962
13.79	0.0518137	#N/A	0.000298999	#N/A				#N/A	-17.0085
13.8	0.0342667	#N/A	0.000197599	#N/A				#N/A	-17.0208
13.81	0.015172	#N/A	8.74256e-05	#N/A				#N/A	-17.0332
13.82	-0.00495619	#N/A	-2.85384e-05	#N/A				#N/A	-17.0455
13.83	-0.0255548	#N/A	-0.000147042	#N/A				#N/A	-17.0578
13.84	-0.0460305	#N/A	-0.000264667	#N/A				#N/A	-17.0702
13.85	-0.0657789	#N/A	-0.000377943	#N/A				#N/A	-17.0825
13.86	-0.0842041	#N/A	-0.00048346	#N/A				#N/A	-17.0948
13.87	-0.100739	#N/A	-0.00057798	#N/A				#N/A	-17.1072
13.88	-0.114865	#N/A	-0.000658552	#N/A				#N/A	-17.1195
13.89	-0.126129	#N/A	-0.000722605	#N/A				#N/A	-17.1318
13.9	-0.134156	#N/A	-0.000768043	#N/A				#N/A	-17.1442
13.91	-0.138669	#N/A	-0.000793311	#N/A				#N/A	-17.1565
13.92	-0.139493	#N/A	-0.000797451	#N/A				#N/A	-17.1688
13.93	-0.136564	#N/A	-0.000780142	#N/A				#N/A	-17.1812
13.94	-0.129928	#N/A	-0.000741703	#N/A				#N/A	-17.1935
13.95	-0.119747	#N/A	-0.000683091	#N/A				#N/A	-17.2058
13.96	-0.106286	#N/A	-0.000605873	#N/A				#N/A	-17.2182
13.97	-0.0899124	#N/A	-0.000512169	#N/A				#N/A	-17.2305
13.98	-0.0710771	#N/A	-0.000404588	#N/A				#N/A	-17.2428
13.99	-0.0503043	#N/A	-0.000286139	#N/A				#N/A	-17.2552
14	-0.0281733	#N/A	-0.00016014	#N/A				#N/A	-17.2675
14.01	-0.00529957	#N/A	-3.01018e-05	#N/A				#N/A	-17.2798
14.02	0.0176849	#N/A	0.000100379	#N/A				#N/A	-17.2922
14.03	0.0401517	#N/A	0.000227739	#N/A				#N/A	-17.3045
14.04	0.0614962	#N/A	0.000348555	#N/A				#N/A	-17.3168
14.05	0.081156	#N/A	0.000459658	#N/A				#N/A	-17.3292
14.06	0.0986284	#N/A	0.000558222	#N/A				#N/A	-17.3415
14.07	0.113485	#N/A	0.000641851	#N/A				#N/A	-17.3538
14.08	0.125384	#N/A	0.000708645	#N/A				#N/A	-17.3662
14.09	0.134078	#N/A	0.000757248	#N/A				#N/A	-17.3785
14.1	0.139424	#N/A	0.000786878	#N/A				#N/A	-17.3908
14.11	0.141377	#N/A	0.000797336	#N/A				#N/A	-17.4032
14.12	0.139996	#N/A	0.000788991	#N/A				#N/A	-17.4155
14.13	0.135437	#N/A	0.000762754	#N/A				#N/A	-17.4278
14.14	0.127941	#N/A	0.000720028	#N/A				#N/A	-17.4402
14.15	0.117827	#N/A	0.00066264	#N/A				#N/A	-17.4525
14.16	0.105478	#N/A	0.000592772	#N/A				#N/A	-17.4648
14.17	0.0913239	#N/A	0.000512867	#N/A				#N/A	-17.4772
14.18	0.0758276	#N/A	0.000425541	#N/A				#N/A	-17.4895
14.19	0.059466	#N/A	0.000333485	#N/A				#N/A	-17.5019
14.2	0.042715	#N/A	0.000239377	#N/A				#N/A	-17.5142
14.21	0.0260329	#N/A	0.000145787	#N/A				#N/A	-17.5265
14.22	0.00984627	#N/A	5.51013e-05	#N/A				#N/A	-17.5389
14.23	-0.00546246	#N/A	-3.05473e-05	#N/A				#N/A	-17.5512
14.24	-0.0195654	#N/A	-0.000109337	#N/A				#N/A	-17.5635
14.25	-0.0321964	#N/A	-0.000179797	#N/A				#N/A	-17.5759
14.26	-0.043156	#N/A	-0.000240831	#N/A				#N/A	-17.5882
14.27	-0.0523128	#N/A	-0.000291725	#N/A				#N/A	-17.6005
14.28	-0.0596023	#N/A	-0.000332143	#N/A				#N/A	-17.6129
14.29	-0.0650233	#N/A	-0.000362099	#N/A				#N/A	-17.6252
14.3	-0.0686311	#N/A	-0.000381922	#N/A				#N/A	-17.6375
14.31	-0.0705297	#N/A	-0.000392213	#N/A				#N/A	-17.6499
14.32	-0.0708614	#N/A	-0.000393783	#N/A				#N/A	-17.6622
14.33	-0.0697965	#N/A	-0.000387595	#N/A				#N/A	-17.6745
14.34	-0.0675215	#N/A	-0.0003747	#N/A				#N/A	-17.6869
14.35	-0.0642281	#N/A	-0.000356175	#N/A				#N/A	-17.6992
14.36	-0.0601028	#N/A	-0.000333066	#N/A				#N/A	-17.7115
14.37	-0.0553172	#N/A	-0.000306333	#N/A				#N/A	-17.7239
14.38	-0.0500209	#N/A	-0.00027681	#N/A				#N/A	-17.7362
14.39	-0.0443355	#N/A	-0.000245177	#N/A				#N/A	-17.7485
14.4	-0.0383512	#N/A	-0.000211937	#N/A				#N/A	-17.7609
14.41	-0.0321261	#N/A	-0.000177413	#N/A				#N/A	-17.7732
14.42	-0.0256871	#N/A	-0.000141755	#N/A				#N/A	-17.7855
14.43	-0.0190338	#N/A	-0.000104966	#N/A				#N/A	-17.7979
14.44	-0.0121445	#N/A	-6.6927e-05	#N/A				#N/A	-17.8102
14.45	-0.00498298	#N/A	-2.74417e-05	#N/A				#N/A	-17.8225
14.46	0.00249207	#N/A	1.37146e-05	#N/A				#N/A	-17.8349
14.47	0.0103181	#N/A	5.67442e-05	#N/A				#N/A	-17.8472
14.48	0.0185188	#N/A	0.000101773	#N/A				#N/A	-17.8595
14.49	0.0270949	#N/A	0.000148802	#N/A				#N/A	-17.8719
14.5	0.0360155	#N/A	0.000197657	#N/A				#N/A	-17.8842
14.51	0.0452118	#N/A	0.000247956	#N/A				#N/A	-17.8965
14.52	0.0545715	#N/A	0.000299081	#N/A				#N/A	-17.9089
14.53	0.0639366	#N/A	0.000350166	#N/A				#N/A	-17.9212
14.54	0.0731035	#N/A	0.000400096	#N/A				#N/A	-17.9335
14.55	0.0818259	#N/A	0.000447526	#N/A				#N/A	-17.9459
14.56	0.0898205	#N/A	0.000490913	#N/A				#N/A	-17.9582
14.57	0.0967753	#N/A	0.000528561	#N/A				#N/A	-17.9705
14.58	0.102361	#N/A	0.000558685	#N/A				#N/A	-17.9829
14.59	0.106244	#N/A	0.00057948	#N/A				#N/A	-17.9952
14.6	0.1081	#N/A	0.000589199	#N/A				#N/A	-18.0075
14.61	0.107631	#N/A	0.000586244	#N/A				#N/A	-18.0199
14.62	0.104582	#N/A	0.000569246	#N/A				#N/A	-18.0322
14.63	0.0987533	#N/A	0.000537152	#N/A				#N/A	-18.0445
14.64	0.0900177	#N/A	0.000489302	#N/A				#N/A	-18.0569
14.65	0.0783321	#N/A	0.000425493	#N/A				#N/A	-18.0692
14.66	0.0637473	#N/A	0.000346034	#N/A				#N/A	-18.0815
14.67	0.0464149	#N/A	0.000251778	#N/A				#N/A	-18.0939
14.68	0.02659	#N/A	0.000144139	#N/A				#N/A	-18.1062
14.69	0.00463059	#N/A	2.50845e-05	#N/A				#N/A	-18.1185
14.7	-0.0190077	#N/A	-0.000102897	#N/A				#N/A	-18.1309
14.71	-0.043781	#N/A	-0.000236844	#N/A				#N/A	-18.1432
14.72	-0.0690704	#N/A	-0.0003734	#N/A				#N/A	-18.1555
14.73	-0.0941995	#N/A	-0.000508904	#N/A				#N/A	-18.1679
14.74	-0.118454	#N/A	-0.000639504	#N/A				#N/A	-18.1802
14.75	-0.141106	#N/A	-0.00076128	#N/A				#N/A	-18.1926
14.76	-0.161437	#N/A	-0.000870376	#N/A				#N/A	-18.2049
14.77	-0.178764	#N/A	-0.000963139	#N/A				#N/A	-18.2172
14.78	-0.192465	#N/A	-0.00103626	#N/A				#N/A	-18.2296
14.79	-0.202004	#N/A	-0.00108688	#N/A				#N/A	-18.2419
14.8	-0.206952	#N/A	-0.00111275	#N/A				#N/A	-18.2542
14.81	-0.207007	#N/A	-0.0011123	#N/A				#N/A	-18.2666
14.82	-0.20201	#N/A	-0.00108471	#N/A				#N/A	-18.2789
14.83	-0.191953	#N/A	-0.00103002	#N/A				#N/A	-18.2912
14.84	-0.176988	#N/A	-0.000949075	#N/A				#N/A	-18.3036
14.85	-0.157426	#N/A	-0.000843606	#N/A				#N/A	-18.3159
14.86	-0.133729	#N/A	-0.000716138	#N/A				#N/A	-18.3282
14.87	-0.106502	#N/A	-0.000569951	#N/A				#N/A	-18.3406
14.88	-0.0764752	#N/A	-0.000408985	#N/A				#N/A	-18.3529
14.89	-0.0444806	#N/A	-0.00023772	#N/A				#N/A	-18.3652
14.9	-0.0114286	#N/A	-6.10377e-05	#N/A				#N/A	-18.3776
14.91	0.0217227	#N/A	0.000115938	#N/A				#N/A	-18.3899
14.92	0.0539989	#N/A	0.000288009	#N/A				#N/A	-18.4022
14.93	0.0844417	#N/A	0.000450077	#N/A				#N/A	-18.4146
14.94	0.112142	#N/A	0.000597323	#N/A				#N/A	-18.4269
14.95	0.136273	#N/A	0.000725369	#N/A				#N/A	-18.4392
14.96	0.156116	#N/A	0.000830438	#N/A				#N/A	-18.4516
14.97	0.171091	#N/A	0.000909486	#N/A				#N/A	-18.4639
14.98	0.180773	#N/A	0.000960313	#N/A				#N/A	-18.4762
14.99	0.184912	#N/A	0.000981645	#N/A				#N/A	-18.4886
15	0.183441	#N/A	0.000973184	#N/A				#N/A	-18.5009
15.01	0.176478	#N/A	0.00093562	#N/A				#N/A	-18.5132
15.02	0.164326	#N/A	0.000870614	#N/A				#N/A	-18.5256
15.03	0.14746	#N/A	0.000780738	#N/A				#N/A	-18.5379
15.04	0.126513	#N/A	0.000669386	#N/A				#N/A	-18.5502
15.05	0.102252	#N/A	0.00054066	#N/A				#N/A	-18.5626
15.06	0.0755515	#N/A	0.000399217	#N/A				#N/A	-18.5749
15.07	0.047364	#N/A	0.000250107	#N/A				#N/A	-18.5872
15.08	0.0186835	#N/A	9.85932e-05	#N/A				#N/A	-18.5996
15.09	-0.00948862	#N/A	-5.00384e-05	#N/A				#N/A	-18.6119
15.1	-0.0361797	#N/A	-0.000190668	#N/A				#N/A	-18.6242
15.11	-0.0604806	#N/A	-0.000318524	#N/A				#N/A	-18.6366
15.12	-0.0815786	#N/A	-0.000429353	#N/A				#N/A	-18.6489
15.13	-0.0987857	#N/A	-0.000519571	#N/A				#N/A	-18.6612
15.14	-0.111563	#N/A	-0.000586388	#N/A				#N/A	-18.6736
15.15	-0.11954	#N/A	-0.000627899	#N/A				#N/A	-18.6859
15.16	-0.122525	#N/A	-0.000643153	#N/A				#N/A	-18.6982
15.17	-0.120512	#N/A	-0.00063217	#N/A				#N/A	-18.7106
15.18	-0.113679	#N/A	-0.000595935	#N/A				#N/A	-18.7229
15.19	-0.10238	#N/A	-0.00053635	#N/A				#N/A	-18.7352
15.2	-0.0871286	#N/A	-0.00045615	#N/A				#N/A	-18.7476
15.21	-0.0685775	#N/A	-0.000358792	#N/A				#N/A	-18.7599
15.22	-0.047493	#N/A	-0.000248316	#N/A				#N/A	-18.7722
15.23	-0.0247239	#N/A	-0.000129184	#N/A				#N/A	-18.7846
15.24	-0.00116897	#N/A	-6.10392e-06	#N/A				#N/A	-18.7969
15.25	0.0222584	#N/A	0.000116149	#N/A				#N/A	-18.8092
15.26	0.0446652	#N/A	0.000232919	#N/A				#N/A	-18.8216
15.27	0.0652125	#N/A	0.000339846	#N/A				#N/A	-18.8339
15.28	0.0831473	#N/A	0.000433027	#N/A				#N/A	-18.8462
15.29	0.0978305	#N/A	0.000509163	#N/A				#N/A	-18.8586
15.3	0.10876	#N/A	0.000565674	#N/A				#N/A	-18.8709
15.31	0.115586	#N/A	0.000600789	#N/A				#N/A	-18.8833
15.32	0.118129	#N/A	0.000613604	#N/A				#N/A	-18.8956
15.33	0.116375	#N/A	0.000604099	#N/A				#N/A	-18.9079
15.34	0.110481	#N/A	0.000573127	#N/A				#N/A	-18.9203
15.35	0.100761	#N/A	0.000522365	#N/A				#N/A	-18.9326
15.36	0.0876753	#N/A	0.00045423	#N/A				#N/A	-18.9449
15.37	0.0718064	#N/A	0.000371775	#N/A				#N/A	-18.9573
15.38	0.0538353	#N/A	0.000278548	#N/A				#N/A	-18.9696
15.39	0.0345118	#N/A	0.000178451	#N/A				#N/A	-18.9819
15.4	0.0146236	#N/A	7.55655e-05	#N/A				#N/A	-18.9943
15.41	-0.00503642	#N/A	-2.60081e-05	#N/A				#N/A	-19.0066
15.42	-0.0237025	#N/A	-0.000122321	#N/A				#N/A	-19.0189
15.43	-0.0406666	#N/A	-0.000209731	#N/A				#N/A	-19.0313
15.44	-0.0553065	#N/A	-0.000285049	#N/A				#N/A	-19.0436
15.45	-0.0671096	#N/A	-0.000345658	#N/A				#N/A	-19.0559
15.46	-0.0756919	#N/A	-0.00038961	#N/A				#N/A	-19.0683
15.47	-0.0808121	#N/A	-0.000415696	#N/A				#N/A	-19.0806
15.48	-0.082378	#N/A	-0.000423478	#N/A				#N/A	-19.0929
15.49	-0.0804482	#N/A	-0.00041329	#N/A				#N/A	-19.1053
15.5	-0.0752264	#N/A	-0.000386214	#N/A				#N/A	-19.1176
15.51	-0.0670496	#N/A	-0.000344013	#N/A				#N/A	-19.1299
15.52	-0.0563719	#N/A	-0.000289042	#N/A				#N/A	-19.1423
15.53	-0.0437417	#N/A	-0.000224138	#N/A				#N/A	-19.1546
15.54	-0.0297771	#N/A	-0.000152483	#N/A				#N/A	-19.1669
15.55	-0.0151369	#N/A	-7.74635e-05	#N/A				#N/A	-19.1793
15.56	-0.000491502	#N/A	-2.51365e-06	#N/A				#N/A	-19.1916
15.57	0.0135072	#N/A	6.90344e-05	#N/A				#N/A	-19.2039
15.58	0.0262541	#N/A	0.000134097	#N/A				#N/A	-19.2163
15.59	0.0372178	#N/A	0.000189974	#N/A				#N/A	-19.2286
15.6	0.0459623	#N/A	0.000234459	#N/A				#N/A	-19.2409
15.61	0.0521666	#N/A	0.000265937	#N/A				#N/A	-19.2533
15.62	0.0556363	#N/A	0.000283444	#N/A				#N/A	-19.2656
15.63	0.0563122	#N/A	0.000286704	#N/A				#N/A	-19.2779
15.64	0.0542706	#N/A	0.000276133	#N/A				#N/A	-19.2903
15.65	0.0497185	#N/A	0.00025281	#N/A				#N/A	-19.3026
15.66	0.0429834	#N/A	0.000218423	#N/A				#N/A	-19.3149
15.67	0.0344965	#N/A	0.000175184	#N/A				#N/A	-19.3273
15.68	0.0247721	#N/A	0.000125721	#N/A				#N/A	-19.3396
15.69	0.0143837	#N/A	7.29519e-05	#N/A				#N/A	-19.3519
15.7	0.00393597	#N/A	1.995e-05	#N/A				#N/A	-19.3643
15.71	-0.00596276	#N/A	-3.02038e-05	#N/A				#N/A	-19.3766
15.72	-0.0147297	#N/A	-7.45646e-05	#N/A				#N/A	-19.3889
15.73	-0.021835	#N/A	-0.000110463	#N/A				#N/A	-19.4013
15.74	-0.0268266	#N/A	-0.000135629	#N/A				#N/A	-19.4136
15.75	-0.029352	#N/A	-0.000148302	#N/A				#N/A	-19.4259
15.76	-0.0291753	#N/A	-0.000147316	#N/A				#N/A	-19.4383
15.77	-0.0261896	#N/A	-0.000132156	#N/A				#N/A	-19.4506
15.78	-0.0204224	#N/A	-0.000102989	#N/A				#N/A	-19.4629
15.79	-0.0120362	#N/A	-6.06591e-05	#N/A				#N/A	-19.4753
15.8	-0.00132212	#N/A	-6.65895e-06	#N/A				#N/A	-19.4876
15.81	0.0113116	#N/A	5.69356e-05	#N/A				#N/A	-19.4999
15.82	0.0253575	#N/A	0.000127553	#N/A				#N/A	-19.5123
15.83	0.0402301	#N/A	0.000202237	#N/A				#N/A	-19.5246
15.84	0.0552921	#N/A	0.000277778	#N/A				#N/A	-19.5369
15.85	0.0698823	#N/A	0.000350855	#N/A				#N/A	-19.5493
15.86	0.0833452	#N/A	0.000418184	#N/A				#N/A	-19.5616
15.87	0.0950603	#N/A	0.000476664	#N/A				#N/A	-19.574
15.88	0.104471	#N/A	0.000523521	#N/A				#N/A	-19.5863
15.89	0.111108	#N/A	0.000556433	#N/A				#N/A	-19.5986
15.9	0.114617	#N/A	0.000573642	#N/A				#N/A	-19.611
15.91	0.114768	#N/A	0.000574038	#N/A				#N/A	-19.6233
15.92	0.111474	#N/A	0.000557212	#N/A				#N/A	-19.6356
15.93	0.104793	#N/A	0.000523488	#N/A				#N/A	-19.648
15.94	0.0949288	#N/A	0.000473914	#N/A				#N/A	-19.6603
15.95	0.082223	#N/A	0.000410226	#N/A				#N/A	-19.6726
15.96	0.0671425	#N/A	0.000334776	#N/A				#N/A	-19.685
15.97	0.05026	#N/A	0.000250443	#N/A				#N/A	-19.6973
15.98	0.0322308	#N/A	0.000160503	#N/A				#N/A	-19.7096
15.99	0.0137643	#N/A	6.85009e-05	#N/A				#N/A	-19.722
16	-0.00440572	#N/A	-2.19123e-05	#N/A				#N/A	-19.7343
16.01	-0.0215533	#N/A	-0.00010713	#N/A				#N/A	-19.7466
16.02	-0.036992	#N/A	-0.000183753	#N/A				#N/A	-19.759
16.03	-0.0501052	#N/A	-0.000248737	#N/A				#N/A	-19.7713
16.04	-0.0603745	#N/A	-0.000299529	#N/A				#N/A	-19.7836
16.05	-0.0674026	#N/A	-0.000334188	#N/A				#N/A	-19.796
16.06	-0.0709326	#N/A	-0.000351472	#N/A				#N/A	-19.8083
16.07	-0.0708608	#N/A	-0.000350897	#N/A				#N/A	-19.8206
16.08	-0.0672427	#N/A	-0.000332774	#N/A				#N/A	-19.833
16.09	-0.0602927	#N/A	-0.000298194	#N/A				#N/A	-19.8453
16.1	-0.0503759	#N/A	-0.000248993	#N/A				#N/A	-19.8576
16.11	-0.0379943	#N/A	-0.000187678	#N/A				#N/A	-19.87
16.12	-0.0237657	#N/A	-0.000117321	#N/A				#N/A	-19.8823
16.13	-0.00839832	#N/A	-4.14332e-05	#N/A				#N/A	-19.8946
16.14	0.00734005	#N/A	3.61897e-05	#N/A				#N/A	-19.907
16.15	0.022655	#N/A	0.00011163	#N/A				#N/A	-19.9193
16.16	0.0367607	#N/A	0.000181023	#N/A				#N/A	-19.9316
16.17	0.0489152	#N/A	0.000240727	#N/A				#N/A	-19.944
16.18	0.0584541	#N/A	0.000287492	#N/A				#N/A	-19.9563
16.19	0.0648216	#N/A	0.000318613	#N/A				#N/A	-19.9686
16.2	0.0675976	#N/A	0.000332052	#N/A				#N/A	-19.981
16.21	0.066519	#N/A	0.000326552	#N/A				#N/A	-19.9933
16.22	0.0614944	#N/A	0.0003017	#N/A				#N/A	-20.0056
16.23	0.0526127	#N/A	0.000257966	#N/A				#N/A	-20.018
16.24	0.0401422	#N/A	0.000196701	#N/A				#N/A	-20.0303
16.25	0.0245243	#N/A	0.000120097	#N/A				#N/A	-20.0426
16.26	0.00635719	#N/A	3.11125e-05	#N/A				#N/A	-20.055
16.27	-0.0136253	#N/A	-6.6642e-05	#N/A				#N/A	-20.0673
16.28	-0.0345826	#N/A	-0.000169041	#N/A				#N/A	-20.0796
16.29	-0.0556007	#N/A	-0.000271612	#N/A				#N/A	-20.092
16.3	-0.0757296	#N/A	-0.000369716	#N/A				#N/A	-20.1043
16.31	-0.0940225	#N/A	-0.000458741	#N/A				#N/A	-20.1166
16.32	-0.109576	#N/A	-0.000534302	#N/A				#N/A	-20.129
16.33	-0.121571	#N/A	-0.000592426	#N/A				#N/A	-20.1413
16.34	-0.129306	#N/A	-0.000629732	#N/A				#N/A	-20.1536
16.35	-0.132231	#N/A	-0.000643586	#N/A				#N/A	-20.166
16.36	-0.129977	#N/A	-0.000632229	#N/A				#N/A	-20.1783
16.37	-0.122371	#N/A	-0.00059487	#N/A				#N/A	-20.1906
16.38	-0.109452	#N/A	-0.00053174	#N/A				#N/A	-20.203
16.39	-0.0914708	#N/A	-0.000444113	#N/A				#N/A	-20.2153
16.4	-0.0688896	#N/A	-0.000334272	#N/A				#N/A	-20.2276
16.41	-0.0423655	#N/A	-0.000205444	#N/A				#N/A	-20.24
16.42	-0.0127294	#N/A	-6.16915e-05	#N/A				#N/A	-20.2523
16.43	0.0190427	#N/A	9.22318e-05	#N/A				#N/A	-20.2647
16.44	0.0518655	#N/A	0.000251054	#N/A				#N/A	-20.277
16.45	0.0845847	#N/A	0.000409182	#N/A				#N/A	-20.2893
16.46	0.116021	#N/A	0.000560914	#N/A				#N/A	-20.3017
16.47	0.145014	#N/A	0.000700661	#N/A				#N/A	-20.314
16.48	0.170472	#N/A	0.000823165	#N/A				#N/A	-20.3263
16.49	0.19141	#N/A	0.000923706	#N/A				#N/A	-20.3387
16.5	0.206992	#N/A	0.000998296	#N/A				#N/A	-20.351
16.51	0.216565	#N/A	0.00104384	#N/A				#N/A	-20.3633
16.52	0.21969	#N/A	0.00105825	#N/A				#N/A	-20.3757
16.53	0.216154	#N/A	0.00104059	#N/A				#N/A	-20.388
16.54	0.205989	#N/A	0.000991056	#N/A				#N/A	-20.4003
16.55	0.189468	#N/A	0.000911018	#N/A				#N/A	-20.4127
16.56	0.167099	#N/A	0.00080298	#N/A				#N/A	-20.425
16.57	0.139611	#N/A	0.000670482	#N/A				#N/A	-20.4373
16.58	0.107921	#N/A	0.000517979	#N/A				#N/A	-20.4497
16.59	0.0731083	#N/A	0.00035068	#N/A				#N/A	-20.462
16.6	0.0363693	#N/A	0.000174348	#N/A				#N/A	-20.4743
16.61	-0.00102426	#N/A	-4.90715e-06	#N/A				#N/A	-20.4867
16.62	-0.0377741	#N/A	-0.000180865	#N/A				#N/A	-20.499
16.63	-0.0726044	#N/A	-0.000347425	#N/A				#N/A	-20.5113
16.64	-0.10431	#N/A	-0.000498841	#N/A				#N/A	-20.5237
16.65	-0.131802	#N/A	-0.000629937	#N/A				#N/A	-20.536
16.66	-0.154149	#N/A	-0.000736302	#N/A				#N/A	-20.5483
16.67	-0.170614	#N/A	-0.00081446	#N/A				#N/A	-20.5607
16.68	-0.180681	#N/A	-0.000861997	#N/A				#N/A	-20.573
16.69	-0.184073	#N/A	-0.000877653	#N/A				#N/A	-20.5853
16.7	-0.180764	#N/A	-0.000861363	#N/A				#N/A	-20.5977
16.71	-0.170981	#N/A	-0.000814258	#N/A				#N/A	-20.61
16.72	-0.15519	#N/A	-0.000738615	#N/A				#N/A	-20.6223
16.73	-0.13408	#N/A	-0.000637763	#N/A				#N/A	-20.6347
16.74	-0.108536	#N/A	-0.000515952	#N/A				#N/A	-20.647
16.75	-0.079602	#N/A	-0.000378181	#N/A				#N/A	-20.6593
16.76	-0.0484407	#N/A	-0.000229999	#N/A				#N/A	-20.6717
16.77	-0.0162888	#N/A	-7.72939e-05	#N/A				#N/A	-20.684
16.78	0.0155931	#N/A	7.39488e-05	#N/A				#N/A	-20.6963
16.79	0.0459685	#N/A	0.000217871	#N/A				#N/A	-20.7087
16.8	0.0736738	#N/A	0.000348975	#N/A				#N/A	-20.721
16.81	0.0976628	#N/A	0.000462329	#N/A				#N/A	-20.7333
16.82	0.117047	#N/A	0.000553763	#N/A				#N/A	-20.7457
16.83	0.131129	#N/A	0.000620019	#N/A				#N/A	-20.758
16.84	0.13943	#N/A	0.000658876	#N/A				#N/A	-20.7703
16.85	0.141704	#N/A	0.000669224	#N/A				#N/A	-20.7827
16.86	0.137949	#N/A	0.000651103	#N/A				#N/A	-20.795
16.87	0.128402	#N/A	0.000605686	#N/A				#N/A	-20.8073
16.88	0.113532	#N/A	0.000535225	#N/A				#N/A	-20.8197
16.89	0.0940146	#N/A	0.000442951	#N/A				#N/A	-20.832
16.9	0.0707067	#N/A	0.000332939	#N/A				#N/A	-20.8443
16.91	0.0446103	#N/A	0.000209933	#N/A				#N/A	-20.8567
16.92	0.016831	#N/A	7.91588e-05	#N/A				#N/A	-20.869
16.93	-0.0114663	#N/A	-5.38961e-05	#N/A				#N/A	-20.8813
16.94	-0.0391047	#N/A	-0.000183699	#N/A				#N/A	-20.8937
16.95	-0.0649421	#N/A	-0.000304893	#N/A				#N/A	-20.906
16.96	-0.0879166	#N/A	-0.000412511	#N/A				#N/A	-20.9184
16.97	-0.107088	#N/A	-0.000502169	#N/A				#N/A	-20.9307
16.98	-0.121675	#N/A	-0.000570234	#N/A				#N/A	-20.943
16.99	-0.131083	#N/A	-0.000613965	#N/A				#N/A	-20.9554
17	-0.13493	#N/A	-0.00063161	#N/A				#N/A	-20.9677
17.01	-0.133055	#N/A	-0.000622466	#N/A				#N/A	-20.98
17.02	-0.125526	#N/A	-0.000586902	#N/A				#N/A	-20.9924
17.03	-0.112637	#N/A	-0.000526326	#N/A				#N/A	-21.0047
17.04	-0.094886	#N/A	-0.000443121	#N/A				#N/A	-21.017
17.05	-0.0729638	#N/A	-0.000340544	#N/A				#N/A	-21.0294
17.06	-0.047717	#N/A	-0.000222579	#N/A				#N/A	-21.0417
17.07	-0.020116	#N/A	-9.37775e-05	#N/A				#N/A	-21.054
17.08	0.00878531	#N/A	4.09317e-05	#N/A				#N/A	-21.0664
17.09	0.0378923	#N/A	0.000176441	#N/A				#N/A	-21.0787
17.1	0.0661134	#N/A	0.000307669	#N/A				#N/A	-21.091
17.11	0.0924025	#N/A	0.000429758	#N/A				#N/A	-21.1034
17.12	0.115801	#N/A	0.000538266	#N/A				#N/A	-21.1157
17.13	0.135471	#N/A	0.000629333	#N/A				#N/A	-21.128
17.14	0.150733	#N/A	0.000699821	#N/A				#N/A	-21.1404
17.15	0.161081	#N/A	0.000747429	#N/A				#N/A	-21.1527
17.16	0.166207	#N/A	0.000770767	#N/A				#N/A	-21.165
17.17	0.166007	#N/A	0.00076939	#N/A				#N/A	-21.1774
17.18	0.160579	#N/A	0.0007438	#N/A				#N/A	-21.1897
17.19	0.150218	#N/A	0.000695402	#N/A				#N/A	-21.202
17.2	0.135398	#N/A	0.000626431	#N/A				#N/A	-21.2144
17.21	0.116749	#N/A	0.000539837	#N/A				#N/A	-21.2267
17.22	0.0950308	#N/A	0.000439158	#N/A				#N/A	-21.239
17.23	0.071095	#N/A	0.000328355	#N/A				#N/A	-21.2514
17.24	0.0458515	#N/A	0.000211644	#N/A				#N/A	-21.2637
17.25	0.0202287	#N/A	9.33189e-05	#N/A				#N/A	-21.276
17.26	-0.00486426	#N/A	-2.24267e-05	#N/A				#N/A	-21.2884
17.27	-0.0285744	#N/A	-0.000131666	#N/A				#N/A	-21.3007
17.28	-0.0501379	#N/A	-0.000230894	#N/A				#N/A	-21.313
17.29	-0.068909	#N/A	-0.000317155	#N/A				#N/A	-21.3254
17.3	-0.0843829	#N/A	-0.000388149	#N/A				#N/A	-21.3377
17.31	-0.0962121	#N/A	-0.000442306	#N/A				#N/A	-21.35
17.32	-0.104215	#N/A	-0.000478822	#N/A				#N/A	-21.3624
17.33	-0.10838	#N/A	-0.000497667	#N/A				#N/A	-21.3747
17.34	-0.108854	#N/A	-0.000499557	#N/A				#N/A	-21.387
17.35	-0.105936	#N/A	-0.000485886	#N/A				#N/A	-21.3994
17.36	-0.100055	#N/A	-0.000458648	#N/A				#N/A	-21.4117
17.37	-0.0917447	#N/A	-0.000420312	#N/A				#N/A	-21.424
17.38	-0.0816159	#N/A	-0.000373693	#N/A				#N/A	-21.4364
17.39	-0.0703248	#N/A	-0.000321809	#N/A				#N/A	-21.4487
17.4	-0.0585401	#N/A	-0.000267728	#N/A				#N/A	-21.461
17.41	-0.0469106	#N/A	-0.000214418	#N/A				#N/A	-21.4734
17.42	-0.0360335	#N/A	-0.000164607	#N/A				#N/A	-21.4857
17.43	-0.0264273	#N/A	-0.000120655	#N/A				#N/A	-21.498
17.44	-0.0185079	#N/A	-8.44502e-05	#N/A				#N/A	-21.5104
17.45	-0.0125705	#N/A	-5.73254e-05	#N/A				#N/A	-21.5227
17.46	-0.00877766	#N/A	-4.00059e-05	#N/A				#N/A	-21.535
17.47	-0.00715404	#N/A	-3.25873e-05	#N/A				#N/A	-21.5474
17.48	-0.00758805	#N/A	-3.45445e-05	#N/A				#N/A	-21.5597
17.49	-0.00984023	#N/A	-4.47719e-05	#N/A				#N/A	-21.572
17.5	-0.013558	#N/A	-6.16519e-05	#N/A				#N/A	-21.5844
17.51	-0.0182959	#N/A	-8.3149e-05	#N/A				#N/A	-21.5967
17.52	-0.0235407	#N/A	-0.000106924	#N/A				#N/A	-21.6091
17.53	-0.0287398	#N/A	-0.000130464	#N/A				#N/A	-21.6214
17.54	-0.0333314	#N/A	-0.000151222	#N/A				#N/A	-21.6337
17.55	-0.036776	#N/A	-0.000166754	#N/A				#N/A	-21.6461
17.56	-0.0385863	#N/A	-0.000174863	#N/A				#N/A	-21.6584
17.57	-0.0383554	#N/A	-0.000173718	#N/A				#N/A	-21.6707
17.58	-0.0357805	#N/A	-0.000161964	#N/A				#N/A	-21.6831
17.59	-0.0306828	#N/A	-0.000138809	#N/A				#N/A	-21.6954
17.6	-0.0230205	#N/A	-0.000104086	#N/A				#N/A	-21.7077
17.61	-0.0128962	#N/A	-5.82763e-05	#N/A				#N/A	-21.7201
17.62	-0.000556288	#N/A	-2.51237e-06	#N/A				#N/A	-21.7324
17.63	0.0136157	#N/A	6.14579e-05	#N/A				#N/A	-21.7447
17.64	0.0291134	#N/A	0.000131336	#N/A				#N/A	-21.7571
17.65	0.0453279	#N/A	0.000204367	#N/A				#N/A	-21.7694
17.66	0.0615734	#N/A	0.000277455	#N/A				#N/A	-21.7817
17.67	0.0771176	#N/A	0.000347302	#N/A				#N/A	-21.7941
17.68	0.0912149	#N/A	0.000410557	#N/A				#N/A	-21.8064
17.69	0.103141	#N/A	0.000463976	#N/A				#N/A	-21.8187
17.7	0.11223	#N/A	0.000504573	#N/A				#N/A	-21.8311
17.71	0.117902	#N/A	0.000529778	#N/A				#N/A	-21.8434
17.72	0.119702	#N/A	0.000537562	#N/A				#N/A	-21.8557
17.73	0.117319	#N/A	0.00052656	#N/A				#N/A	-21.8681
17.74	0.110606	#N/A	0.000496154	#N/A				#N/A	-21.8804
17.75	0.0995999	#N/A	0.00044653	#N/A				#N/A	-21.8927
17.76	0.084519	#N/A	0.000378705	#N/A				#N/A	-21.9051
17.77	0.0657655	#N/A	0.000294511	#N/A				#N/A	-21.9174
17.78	0.0439141	#N/A	0.000196545	#N/A				#N/A	-21.9297
17.79	0.0196934	#N/A	8.80917e-05	#N/A				#N/A	-21.9421
17.8	-0.00603918	#N/A	-2.6999e-05	#N/A				#N/A	-21.9544
17.81	-0.0323289	#N/A	-0.00014445	#N/A				#N/A	-21.9667
17.82	-0.0581603	#N/A	-0.000259722	#N/A				#N/A	-21.9791
17.83	-0.0824977	#N/A	-0.000368198	#N/A				#N/A	-21.9914
17.84	-0.104327	#N/A	-0.000465364	#N/A				#N/A	-22.0037
17.85	-0.122699	#N/A	-0.000547005	#N/A				#N/A	-22.0161
17.86	-0.136767	#N/A	-0.000609384	#N/A				#N/A	-22.0284
17.87	-0.145831	#N/A	-0.000649404	#N/A				#N/A	-22.0407
17.88	-0.149362	#N/A	-0.000664757	#N/A				#N/A	-22.0531
17.89	-0.147035	#N/A	-0.000654032	#N/A				#N/A	-22.0654
17.9	-0.138742	#N/A	-0.000616803	#N/A				#N/A	-22.0777
17.91	-0.124609	#N/A	-0.000553662	#N/A				#N/A	-22.0901
17.92	-0.10499	#N/A	-0.00046623	#N/A				#N/A	-22.1024
17.93	-0.0804617	#N/A	-0.000357108	#N/A				#N/A	-22.1147
17.94	-0.0518069	#N/A	-0.000229803	#N/A				#N/A	-22.1271
17.95	-0.0199871	#N/A	-8.86087e-05	#N/A				#N/A	-22.1394
17.96	0.0138903	#N/A	6.15455e-05	#N/A				#N/A	-22.1517
17.97	0.0486129	#N/A	0.000215275	#N/A				#N/A	-22.1641
17.98	0.0829074	#N/A	0.000366939	#N/A				#N/A	-22.1764
17.99	0.115489	#N/A	0.000510856	#N/A				#N/A	-22.1887
18	0.145108	#N/A	0.000641519	#N/A				#N/A	-22.2011
18.01	0.170604	#N/A	0.000753815	#N/A				#N/A	-22.2134
18.02	0.190945	#N/A	0.000843225	#N/A				#N/A	-22.2257
18.03	0.205275	#N/A	0.000906007	#N/A				#N/A	-22.2381
18.04	0.212948	#N/A	0.00093935	#N/A				#N/A	-22.2504
18.05	0.213553	#N/A	0.000941496	#N/A				#N/A	-22.2627
18.06	0.206936	#N/A	0.000911818	#N/A				#N/A	-22.2751
18.07	0.193209	#N/A	0.00085086	#N/A				#N/A	-22.2874
18.08	0.172747	#N/A	0.000760329	#N/A				#N/A	-22.2998
18.09	0.14618	#N/A	0.000643044	#N/A				#N/A	-22.3121
18.1	0.114371	#N/A	0.000502839	#N/A				#N/A	-22.3244
18.11	0.0783852	#N/A	0.000344434	#N/A				#N/A	-22.3368
18.12	0.0394511	#N/A	0.000173257	#N/A				#N/A	-22.3491
18.13	-0.00108094	#N/A	-4.74453e-06	#N/A				#N/A	-22.3614
18.14	-0.0417907	#N/A	-0.000183329	#N/A				#N/A	-22.3738
18.15	-0.0812394	#N/A	-0.000356189	#N/A				#N/A	-22.3861
18.16	-0.118024	#N/A	-0.000517182	#N/A				#N/A	-22.3984
18.17	-0.150827	#N/A	-0.000660565	#N/A				#N/A	-22.4108
18.18	-0.178471	#N/A	-0.000781204	#N/A				#N/A	-22.4231
18.19	-0.199956	#N/A	-0.000874767	#N/A				#N/A	-22.4354
18.2	-0.214501	#N/A	-0.000937883	#N/A				#N/A	-22.4478
18.21	-0.221573	#N/A	-0.000968271	#N/A				#N/A	-22.4601
18.22	-0.220904	#N/A	-0.000964818	#N/A				#N/A	-22.4724
18.23	-0.212504	#N/A	-0.00092762	#N/A				#N/A	-22.4848
18.24	-0.196658	#N/A	-0.000857977	#N/A				#N/A	-22.4971
18.25	-0.173915	#N/A	-0.000758339	#N/A				#N/A	-22.5094
18.26	-0.145068	#N/A	-0.000632209	#N/A				#N/A	-22.5218
18.27	-0.111123	#N/A	-0.00048401	#N/A				#N/A	-22.5341
18.28	-0.07326	#N/A	-0.000318919	#N/A				#N/A	-22.5464
18.29	-0.0327899	#N/A	-0.000142665	#N/A				#N/A	-22.5588
18.3	0.008896	#N/A	3.86842e-05	#N/A				#N/A	-22.5711
18.31	0.0503773	#N/A	0.000218946	#N/A				#N/A	-22.5834
18.32	0.0902573	#N/A	0.000392055	#N/A				#N/A	-22.5958
18.33	0.127214	#N/A	0.000552284	#N/A				#N/A	-22.6081
18.34	0.160048	#N/A	0.000694452	#N/A				#N/A	-22.6204
18.35	0.187727	#N/A	0.000814105	#N/A				#N/A	-22.6328
18.36	0.209417	#N/A	0.000907675	#N/A				#N/A	-22.6451
18.37	0.224517	#N/A	0.000972591	#N/A				#N/A	-22.6574
18.38	0.232671	#N/A	0.00100737	#N/A				#N/A	-22.6698
18.39	0.233781	#N/A	0.00101162	#N/A				#N/A	-22.6821
18.4	0.228005	#N/A	0.000986091	#N/A				#N/A	-22.6944
18.41	0.215746	#N/A	0.000932565	#N/A				#N/A	-22.7068
18.42	0.19763	#N/A	0.000853797	#N/A				#N/A	-22.7191
18.43	0.174483	#N/A	0.000753386	#N/A				#N/A	-22.7314
18.44	0.147287	#N/A	0.000635614	#N/A				#N/A	-22.7438
18.45	0.117147	#N/A	0.00050527	#N/A				#N/A	-22.7561
18.46	0.0852394	#N/A	0.000367451	#N/A				#N/A	-22.7684
18.47	0.0527704	#N/A	0.00022736	#N/A				#N/A	-22.7808
18.48	0.0209245	#N/A	9.01036e-05	#N/A				#N/A	-22.7931
18.49	-0.00917931	#N/A	-3.9506e-05	#N/A				#N/A	-22.8054
18.5	-0.036529	#N/A	-0.000157129	#N/A				#N/A	-22.8178
18.51	-0.060257	#N/A	-0.000259055	#N/A				#N/A	-22.8301
18.52	-0.0796696	#N/A	-0.000342328	#N/A				#N/A	-22.8424
18.53	-0.0942697	#N/A	-0.000404843	#N/A				#N/A	-22.8548
18.54	-0.103771	#N/A	-0.000445405	#N/A				#N/A	-22.8671
18.55	-0.108101	#N/A	-0.000463741	#N/A				#N/A	-22.8794
18.56	-0.1074	#N/A	-0.000460488	#N/A				#N/A	-22.8918
18.57	-0.102008	#N/A	-0.000437131	#N/A				#N/A	-22.9041
18.58	-0.0924407	#N/A	-0.00039592	#N/A				#N/A	-22.9164
18.59	-0.0793669	#N/A	-0.000339743	#N/A				#N/A	-22.9288
18.6	-0.0635728	#N/A	-0.000271987	#N/A				#N/A	-22.9411
18.61	-0.0459257	#N/A	-0.000196381	#N/A				#N/A	-22.9534
18.62	-0.0273342	#N/A	-0.00011682	#N/A				#N/A	-22.9658
18.63	-0.0087081	#N/A	-3.71964e-05	#N/A				#N/A	-22.9781
18.64	0.00908151	#N/A	3.87706e-05	#N/A				#N/A	-22.9905
18.65	0.0252385	#N/A	0.00010769	#N/A				#N/A	-23.0028
18.66	0.0390745	#N/A	0.000166637	#N/A				#N/A	-23.0151
18.67	0.050036	#N/A	0.000213269	#N/A				#N/A	-23.0275
18.68	0.0577251	#N/A	0.000245911	#N/A				#N/A	-23.0398
18.69	0.0619123	#N/A	0.000263607	#N/A				#N/A	-23.0521
18.7	0.0625423	#N/A	0.000266147	#N/A				#N/A	-23.0645
18.71	0.0597314	#N/A	0.00025405	#N/A				#N/A	-23.0768
18.72	0.0537574	#N/A	0.000228519	#N/A				#N/A	-23.0891
18.73	0.0450424	#N/A	0.00019137	#N/A				#N/A	-23.1015
18.74	0.0341295	#N/A	0.000144927	#N/A				#N/A	-23.1138
18.75	0.0216542	#N/A	9.19031e-05	#N/A				#N/A	-23.1261
18.76	0.00831209	#N/A	3.52588e-05	#N/A				#N/A	-23.1385
18.77	-0.00517515	#N/A	-2.19406e-05	#N/A				#N/A	-23.1508
18.78	-0.0180953	#N/A	-7.66761e-05	#N/A				#N/A	-23.1631
18.79	-0.0297795	#N/A	-0.000126119	#N/A				#N/A	-23.1755
18.8	-0.039634	#N/A	-0.000167765	#N/A				#N/A	-23.1878
18.81	-0.047168	#N/A	-0.000199549	#N/A				#N/A	-23.2001
18.82	-0.0520162	#N/A	-0.000219943	#N/A				#N/A	-23.2125
18.83	-0.0539555	#N/A	-0.000228021	#N/A				#N/A	-23.2248
18.84	-0.0529145	#N/A	-0.000223503	#N/A				#N/A	-23.2371
18.85	-0.0489763	#N/A	-0.000206759	#N/A				#N/A	-23.2495
18.86	-0.0423736	#N/A	-0.00017879	#N/A				#N/A	-23.2618
18.87	-0.0334769	#N/A	-0.000141177	#N/A				#N/A	-23.2741
18.88	-0.0227758	#N/A	-9.59977e-05	#N/A				#N/A	-23.2865
18.89	-0.0108555	#N/A	-4.57308e-05	#N/A				#N/A	-23.2988
18.9	0.00163174	#N/A	6.87038e-06	#N/A				#N/A	-23.3111
18.91	0.0139988	#N/A	5.89099e-05	#N/A				#N/A	-23.3235
18.92	0.0255566	#N/A	0.000107491	#N/A				#N/A	-23.3358
18.93	0.0356482	#N/A	0.000149857	#N/A				#N/A	-23.3481
18.94	0.0436811	#N/A	0.000183529	#N/A				#N/A	-23.3605
18.95	0.049157	#N/A	0.000206427	#N/A				#N/A	-23.3728
18.96	0.0516968	#N/A	0.000216978	#N/A				#N/A	-23.3851
18.97	0.0510613	#N/A	0.000214198	#N/A				#N/A	-23.3975
18.98	0.0471644	#N/A	0.000197746	#N/A				#N/A	-23.4098
18.99	0.0400805	#N/A	0.000167957	#N/A				#N/A	-23.4221
19	0.0300435	#N/A	0.000125831	#N/A				#N/A	-23.4345
19.01	0.0174393	#N/A	7.30022e-05	#N/A				#N/A	-23.4468
19.02	0.0027903	#N/A	1.16743e-05	#N/A				#N/A	-23.4591
19.03	-0.0132654	#N/A	-5.54715e-05	#N/A				#N/A	-23.4715
19.04	-0.0300014	#N/A	-0.00012539	#N/A				#N/A	-23.4838
19.05	-0.0466347	#N/A	-0.000194807	#N/A				#N/A	-23.4961
19.06	-0.0623598	#N/A	-0.000260359	#N/A				#N/A	-23.5085
19.07	-0.0763853	#N/A	-0.000318749	#N/A				#N/A	-23.5208
19.08	-0.0879699	#N/A	-0.000366898	#N/A				#N/A	-23.5331
19.09	-0.0964568	#N/A	-0.000402084	#N/A				#N/A	-23.5455
19.1	-0.101306	#N/A	-0.000422075	#N/A				#N/A	-23.5578
19.11	-0.102119	#N/A	-0.00042524	#N/A				#N/A	-23.5701
19.12	-0.0986625	#N/A	-0.000410633	#N/A				#N/A	-23.5825
19.13	-0.0908827	#N/A	-0.000378056	#N/A				#N/A	-23.5948
19.14	-0.0789096	#N/A	-0.000328079	#N/A				#N/A	-23.6071
19.15	-0.0630584	#N/A	-0.000262038	#N/A				#N/A	-23.6195
19.16	-0.0438192	#N/A	-0.000181995	#N/A				#N/A	-23.6318
19.17	-0.0218411	#N/A	-9.06654e-05	#N/A				#N/A	-23.6441
19.18	0.00209196	#N/A	8.6795e-06	#N/A				#N/A	-23.6565
19.19	0.0270908	#N/A	0.00011234	#N/A				#N/A	-23.6688
19.2	0.052196	#N/A	0.000216335	#N/A				#N/A	-23.6812
19.21	0.0764163	#N/A	0.000316555	#N/A				#N/A	-23.6935
19.22	0.0987692	#N/A	0.000408939	#N/A				#N/A	-23.7058
19.23	0.118321	#N/A	0.000489636	#N/A				#N/A	-23.7182
19.24	0.134227	#N/A	0.000555169	#N/A				#N/A	-23.7305
19.25	0.145767	#N/A	0.000602587	#N/A				#N/A	-23.7428
19.26	0.152378	#N/A	0.000629589	#N/A				#N/A	-23.7552
19.27	0.153679	#N/A	0.000634634	#N/A				#N/A	-23.7675
19.28	0.149489	#N/A	0.000617012	#N/A				#N/A	-23.7798
19.29	0.139841	#N/A	0.00057689	#N/A				#N/A	-23.7922
19.3	0.124979	#N/A	0.000515314	#N/A				#N/A	-23.8045
19.31	0.105358	#N/A	0.000434185	#N/A				#N/A	-23.8168
19.32	0.0816218	#N/A	0.000336193	#N/A				#N/A	-23.8292
19.33	0.0545872	#N/A	0.000224724	#N/A				#N/A	-23.8415
19.34	0.0252097	#N/A	0.000103729	#N/A				#N/A	-23.8538
19.35	-0.00545128	#N/A	-2.24186e-05	#N/A				#N/A	-23.8662
19.36	-0.0362723	#N/A	-0.000149094	#N/A				#N/A	-23.8785
19.37	-0.0661099	#N/A	-0.000271598	#N/A				#N/A	-23.8908
19.38	-0.0938448	#N/A	-0.000385342	#N/A				#N/A	-23.9032
19.39	-0.118426	#N/A	-0.000486027	#N/A				#N/A	-23.9155
19.4	-0.138913	#N/A	-0.000569813	#N/A				#N/A	-23.9278
19.41	-0.154513	#N/A	-0.000633475	#N/A				#N/A	-23.9402
19.42	-0.164612	#N/A	-0.000674531	#N/A				#N/A	-23.9525
19.43	-0.168801	#N/A	-0.000691341	#N/A				#N/A	-23.9648
19.44	-0.166895	#N/A	-0.000683184	#N/A				#N/A	-23.9772
19.45	-0.158938	#N/A	-0.000650278	#N/A				#N/A	-23.9895
19.46	-0.145205	#N/A	-0.000593787	#N/A				#N/A	-24.0018
19.47	-0.126193	#N/A	-0.000515773	#N/A				#N/A	-24.0142
19.48	-0.102598	#N/A	-0.000419124	#N/A				#N/A	-24.0265
19.49	-0.0752978	#N/A	-0.00030744	#N/A				#N/A	-24.0388
19.5	-0.0453088	#N/A	-0.0001849	#N/A				#N/A	-24.0512
19.51	-0.0137538	#N/A	-5.6099e-05	#N/A				#N/A	-24.0635
19.52	0.0181836	#N/A	7.41293e-05	#N/A				#N/A	-24.0758
19.53	0.0493043	#N/A	0.000200897	#N/A				#N/A	-24.0882
19.54	0.07844	#N/A	0.00031945	#N/A				#N/A	-24.1005
19.55	0.104498	#N/A	0.000425356	#N/A				#N/A	-24.1128
19.56	0.126504	#N/A	0.000514667	#N/A				#N/A	-24.1252
19.57	0.143639	#N/A	0.00058408	#N/A				#N/A	-24.1375
19.58	0.155271	#N/A	0.000631055	#N/A				#N/A	-24.1498
19.59	0.160978	#N/A	0.000653918	#N/A				#N/A	-24.1622
19.6	0.160568	#N/A	0.000651917	#N/A				#N/A	-24.1745
19.61	0.154079	#N/A	0.000625251	#N/A				#N/A	-24.1868
19.62	0.141783	#N/A	0.000575062	#N/A				#N/A	-24.1992
19.63	0.124173	#N/A	0.00050338	#N/A				#N/A	-24.2115
19.64	0.101942	#N/A	0.000413048	#N/A				#N/A	-24.2238
19.65	0.075956	#N/A	0.000307602	#N/A				#N/A	-24.2362
19.66	0.0472216	#N/A	0.000191138	#N/A				#N/A	-24.2485
19.67	0.0168439	#N/A	6.81441e-05	#N/A				#N/A	-24.2608
19.68	-0.0140147	#N/A	-5.66695e-05	#N/A				#N/A	-24.2732
19.69	-0.0441805	#N/A	-0.000178556	#N/A				#N/A	-24.2855
19.7	-0.0725132	#N/A	-0.000292915	#N/A				#N/A	-24.2978
19.71	-0.0979503	#N/A	-0.000395466	#N/A				#N/A	-24.3102
19.72	-0.119547	#N/A	-0.000482415	#N/A				#N/A	-24.3225
19.73	-0.136511	#N/A	-0.000550593	#N/A				#N/A	-24.3348
19.74	-0.148234	#N/A	-0.000597572	#N/A				#N/A	-24.3472
19.75	-0.154311	#N/A	-0.000621755	#N/A				#N/A	-24.3595
19.76	-0.154556	#N/A	-0.000622426	#N/A				#N/A	-24.3719
19.77	-0.149005	#N/A	-0.000599771	#N/A				#N/A	-24.3842
19.78	-0.137916	#N/A	-0.000554855	#N/A				#N/A	-24.3965
19.79	-0.121753	#N/A	-0.000489579	#N/A				#N/A	-24.4089
19.8	-0.101166	#N/A	-0.000406591	#N/A				#N/A	-24.4212
19.81	-0.0769659	#N/A	-0.000309175	#N/A				#N/A	-24.4335
19.82	-0.0500913	#N/A	-0.000201117	#N/A				#N/A	-24.4459
19.83	-0.0215676	#N/A	-8.65506e-05	#N/A				#N/A	-24.4582
19.84	0.00753124	#N/A	3.02075e-05	#N/A				#N/A	-24.4705
19.85	0.0361263	#N/A	0.000144828	#N/A				#N/A	-24.4829
19.86	0.0631751	#N/A	0.000253138	#N/A				#N/A	-24.4952
19.87	0.0877119	#N/A	0.000351278	#N/A				#N/A	-24.5075
19.88	0.108884	#N/A	0.00043585	#N/A				#N/A	-24.5199
19.89	0.125983	#N/A	0.000504041	#N/A				#N/A	-24.5322
19.9	0.13847	#N/A	0.000553723	#N/A				#N/A	-24.5445
19.91	0.145995	#N/A	0.000583521	#N/A				#N/A	-24.5569
19.92	0.148406	#N/A	0.000592859	#N/A				#N/A	-24.5692
19.93	0.145751	#N/A	0.00058196	#N/A				#N/A	-24.5815
[truncated: 7 more rows]
